# Supplementary material for: Role of Pcdh15 in the development of intrinsic polarity of inner ear hair cells
Source: PLoS Genet. 2025 Aug 13;21(8):e1011825. doi: 10.1371/journal.pgen.1011825 (PMC12370195; doi:10.1371/journal.pgen.1011825)
Supplement: S1 Data — (XLSX) [file pgen.1011825.s011.xlsx]

## Sheet: P0 kinocilia position quant.
Wild type													Pcdh15-n38 Heterozygous													Pcdh15-n38 Homozygous													Pcdh15-n38YF Homozygous
	OHC1			OHC2			OHC3			IHC				OHC1			OHC2			OHC3			IHC				OHC1			OHC2			OHC3			IHC				OHC1			OHC2			OHC3			IHC
radius (r)	angle (θ) (in radian)		radius (r)	angle (θ) (in radian)		radius (r)	angle (θ) (in radian)		radius (r)	angle (θ) (in radian)			radius (r)	angle (θ) (in radian)		radius (r)	angle (θ) (in radian)		radius (r)	angle (θ) (in radian)		radius (r)	angle (θ) (in radian)			radius (r)	angle (θ) (in radian)		radius (r)	angle (θ) (in radian)		radius (r)	angle (θ) (in radian)		radius (r)	angle (θ) (in radian)			radius (r)	angle (θ)		radius (r)	angle (θ)		radius (r)	angle (θ)		radius (r)	angle (θ)
0.622432	0.727288		0.469251	0.812586		0.505183	0.857241		0.432749	0.720997			0.558075	0.726888		0.489516	0.814401		0.474171	0.797434		0.464184	0.782622			0.508606	0.82047		0.685277	0.818122		0.208676	0.684281		0.648628	0.873631			0.526584	0.795586		0.440357	0.791224		0.423003	0.81895		0.488848	0.789464
0.574194	0.758275		0.5	0.786433		0.564301	0.781625		0.518504	0.813942			0.560029	0.730115		0.453568	0.764693		0.415785	0.827136		0.535061	0.824288			0.126198	0.512139		0.201959	0.727132		0.4839	0.779227		0.424466	0.894859			0.423606	0.768596		0.55545	0.791224		0.546198	0.752168		0.467434	0.807883
0.510195	0.77014		0.553966	0.784454		0.466048	0.797755		0.490393	0.833276			0.519215	0.759992		0.54635	0.698671		0.49008	0.788701		0.459421	0.77275			0.198074	0.690438		0.829833	0.698601		0.5	0.733212		0.529363	0.844583			0.475572	0.819658		0.493396	0.767496		0.436187	0.772296		0.524415	0.766276
0.563718	0.769219		0.404689	0.780657		0.366308	0.804839		0.427165	0.795458			0.613907	0.662231		0.547409	0.75		0.468698	0.783953		0.406848	0.831443			0.604915	0.914713		0.635308	0.821911		0.650677	0.802521		0.859755	0.835235			0.402752	0.701525		0.460694	0.807461		0.468719	0.746111		0.629016	0.847382
0.578963	0.744489		0.48155	0.780986		0.537705	0.820494		0.428552	0.795185			0.567035	0.671287		0.452591	0.796787		0.543523	0.847144		0.546974	0.802324			0.148986	0.666667		0.38892	0.879991		0.706492	0.761799		0.196029	0.795646			0.45258	0.816778		0.400058	0.807082		0.413778	0.808307		0.563629	0.842401
0.484862	0.782622		0.488844	0.80708		0.462317	0.814947		0.481148	0.756093			0.392162	0.73525		0.56733	0.732354		0.516922	0.780797		0.473644	0.802432			0.123684	0.602531		0.839038	0.742829		0.180812	0.719651		0.888793	0.674187			0.469201	0.804484		0.555028	0.797837		0.50363	0.749919		0.528343	0.808057
0.653857	0.791216		0.5	0.754432		0.450509	0.74699		0.56612	0.8			0.646431	0.675381		0.499925	0.749947		0.570022	0.753422		0.53095	0.815739			0.187407	0.730585		0.345798	0.80278		0.753151	0.721516		0.882382	0.726312			0.442872	0.791959		0.497535	0.771906		0.469201	0.702324		0.474701	0.748718
0.649448	0.752725		0.511324	0.798032		0.49443	0.814802		0.484146	0.763469			0.552036	0.628595		0.561829	0.694428		0.510195	0.753244		0.482157	0.824462			0.176376	0.735301		0.659312	0.816974		0.638507	0.763099		0.819153	0.771475			0.514719	0.756019		0.457974	0.815271		0.611461	0.776066		0.629875	0.845343
0.582432	0.747254		0.535503	0.764117		0.525679	0.843308		0.542443	0.760447			0.61615	0.671113		0.489516	0.741883		0.589482	0.732409		0.535061	0.804594			0.651039	0.878363		0.312487	0.782491		0.195384	0.658195		0.148441	0.711551			0.497559	0.777883		0.450727	0.843912		0.459488	0.821978		0.552017	0.824881
0.551057	0.786528		0.564466	0.773588		0.473217	0.857094		0.433679	0.77014			0.697888	0.589482		0.530516	0.636261		0.46311	0.79726		0.62284	0.732615			0.799962	0.746597		0.163122	0.691191		0.768404	0.769197		0.485088	0.820838			0.450729	0.824734		0.522188	0.785789		0.490187	0.725945		0.504721	0.78487
0.514839	0.715701		0.507533	0.770771		0.484473	0.786528		0.584229	0.75			0.565599	0.752847		0.504946	0.726046		0.530585	0.792176		0.424512	0.814401			0.595411	0.85479		0.61288	0.920976		0.739042	0.818122		0.420149	0.833184			0.480855	0.834122		0.435739	0.794699		0.550553	0.723014		0.540744	0.814188
0.57145	0.839048		0.488217	0.768629		0.6	0.817058		0.396175	0.784104			0.505225	0.777758		0.535323	0.64392		0.505225	0.720023		0.48247	0.739734			0.129852	0.626596		0.133964	0.257681		0.111142	0.60948		0.446306	0.671832			0.404842	0.774725		0.461893	0.822878		0.465295	0.723819		0.540816	0.746191
0.557927	0.844545		0.622016	0.793109		0.520467	0.761395		0.480409	0.790839			0.531151	0.671295		0.494706	0.743249		0.54086	0.69019		0.594521	0.795589			0.821685	0.719953		0.2432	0.738616		0.871555	0.279434		0.476587	0.666667			0.419907	0.79905		0.46302	0.841567		0.396098	0.806256		0.518386	0.761619
0.563704	0.829764		0.496183	0.74996		0.520467	0.71436		0.539259	0.784958			0.484299	0.70773		0.524806	0.79726		0.659529	0.712359		0.485993	0.77107			0.123767	0.662		0.630013	0.776011		0.807332	0.582063		0.409393	0.634604			0.524349	0.784973		0.492379	0.814241		0.424602	0.763482		0.546271	0.797997
0.63539	0.744723		0.532911	0.738737		0.436946	0.862017		0.417463	0.722285			0.484622	0.686622		0.53613	0.759487		0.578365	0.678621		0.531637	0.826607			0.129642	0.716368		0.182724	0.5946		0.295278	0.757082		0.408004	0.66658			0.408964	0.792308		0.471328	0.813841		0.434812	0.745113		0.559987	0.810659
0.486058	0.824288		0.522005	0.758615		0.542022	0.795458		0.49993	0.802196			0.551057	0.768262		0.444305	0.757569		0.6	0.74686		0.587779	0.78569			0.176436	0.688257		0.888858	0.386619		0.390877	0.776241		0.422429	0.70765			0.359515	0.788561		0.36738	0.749957		0.488842	0.767888		0.564651	0.782131
0.545494	0.709379		0.536769	0.764725		0.52523	0.777798		0.540043	0.720997			0.499926	0.817058		0.483078	0.777912		0.505183	0.729302		0.599921	0.811723			0.117067	0.573449		0.091785	0.422468		0.494702	0.797083		0.304049	0.672167			0.5	0.822506		0.459418	0.797715		0.455404	0.774704		0.527389	0.805945
0.607838	0.773832		0.685456	0.689581		0.618543	0.802324		0.531813	0.720828			0.606114	0.807649		0.522208	0.763148		0.542597	0.719534		0.51375	0.783147			0.122731	0.608		0.833285	0.70673		0.115412	0.4866		0.413211	0.661256			0.480855	0.822846		0.528232	0.837842		0.5083	0.795883		0.545911	0.783205
0.568569	0.75		0.524608	0.722806		0.595748	0.694037		0.622432	0.738687			0.542597	0.712527		0.509796	0.789444		0.484473	0.76828		0.513503	0.761395			0.137261	0.5946		0.611073	0.7974		0.218745	0.679378		0.37505	0.763724			0.421962	0.8057		0.443794	0.792479		0.487328	0.792707		0.51564	0.818285
0.525307	0.7609		0.519015	0.695292		0.468033	0.846993		0.489935	0.722124			0.505294	0.770254		0.575691	0.687421		0.510123	0.783147		0.527251	0.744065			0.125089	0.58326		0.789002	0.087087		0.339944	0.82278		0.415874	0.791745			0.4203	0.818198		0.460694	0.838547		0.505598	0.75131		0.511253	0.835053
0.530516	0.797874		0.527167	0.713042		0.553073	0.807649		0.510195	0.81391			0.608689	0.732354		0.588898	0.794249		0.631098	0.804839		0.594122	0.829521			0.405696	0.755808		0.115412	0.492379		0.623681	0.764029		0.600027	0.835698			0.413867	0.816681		0.43787	0.796666		0.487167	0.780052		0.554151	0.811908
0.552036	0.756451		0.555556	0.738737		0.525307	0.737509		0.542597	0.780236			0.610049	0.776296		0.623799	0.774582		0.566624	0.768321		0.464313	0.817202			0.455451	0.766289		0.199967	0.641176		0.140024	0.58335		0.299102	0.794571			0.449239	0.822242		0.448029	0.837994		0.536265	0.814052		0.608244	0.776647
0.580014	0.62919		0.623143	0.719343		0.48973	0.75		0.49515	0.784104			0.730394	0.764643		0.555591	0.77157		0.586967	0.799961		0.475212	0.811891			0.416596	0.782961		0.10682	0.376767		0.431506	0.783932		0.290802	0.790995			0.502592	0.811439		0.596785	0.846605		0.461501	0.71722		0.617021	0.809735
0.581646	0.761395		0.499925	0.754432		0.54156	0.784068		0.510195	0.764074			0.403825	0.682069		0.415336	0.735856		0.521552	0.758302		0.473677	0.711049			0.179794	0.69117		0.851516	0.318904		0.78954	0.683641		0.747615	0.835985			0.397969	0.815772		0.489967	0.819194		0.39877	0.700031		0.577279	0.730249
0.578507	0.727288		0.553782	0.756827		0.441147	0.755683		0.551391	0.847349			0.392042	0.710338		0.335735	0.722986		0.436682	0.723678		0.542429	0.785663			0.431934	0.788795		0.894197	0.486865		0.673566	0.73324		0.439192	0.85298			0.540638	0.783903		0.522188	0.82705		0.460718	0.75485		0.482437	0.73071
0.642878	0.78569		0.562528	0.784362		0.550048	0.754565		0.601511	0.821733			0.328576	0.692812		0.464182	0.691652		0.504332	0.718127		0.451214	0.676856			0.159134	0.613291		0.180773	0.600043		0.754967	0.770339		0.354619	0.803396			0.460694	0.855637		0.480638	0.791344		0.540273	0.755132		0.649512	0.761353
0.715701	0.769255		0.634123	0.747782		0.523458	0.699248		0.55815	0.732249			0.42402	0.721779		0.377993	0.771002		0.476523	0.672992		0.50008	0.716472			0.383927	0.762477		0.435642	0.824341		0.495095	0.671191		0.523803	0.830867			0.556756	0.756848		0.546496	0.760732		0.529129	0.758029		0.531058	0.783754
0.566693	0.738522		0.660939	0.745355		0.536703	0.740253		0.443474	0.797938			0.336103	0.753585		0.468199	0.703997		0.484915	0.662414		0.511013	0.683641			0.19994	0.743914		0.116405	0.437383		0.843784	0.507287		0.219014	0.85298			0.479572	0.7471		0.420133	0.781864		0.482128	0.668339		0.571497	0.759089
0.515036	0.784667		0.40864	0.752485		0.517776	0.831632		0.543201	0.778959			0.433895	0.82306		0.583268	0.737523		0.54882	0.693324		0.505525	0.67611			0.17852	0.797454		0.115816	0.522518		0.159693	0.54415		0.42206	0.842805			0.379829	0.759618		0.479871	0.753484		0.514645	0.680216		0.560441	0.770028
0.516943	0.824169		0.530944	0.780123		0.519993	0.755166		0.574292	0.742829			0.567072	0.697105		0.494592	0.753216		0.637413	0.690063		0.511093	0.746797			0.170069	0.692263		0.410491	0.826191		0.499918	0.739121		0.359626	0.789453			0.375041	0.69831		0.477366	0.730677		0.513382	0.704468		0.535174	0.715731
0.599941	0.796282		0.480694	0.757836		0.556661	0.781733		0.435864	0.740665			0.564358	0.743506		0.489815	0.78199		0.525689	0.757075		0.411195	0.800033			0.37498	0.802686		0.870009	0.410316		0.6961	0.671745		0.375034	0.804799			0.417406	0.68752		0.468872	0.707804		0.459558	0.702161		0.459558	0.757158
0.527301	0.790472		0.513995	0.75		0.513995	0.757836		0.433519	0.7525			0.524744	0.752965		0.577375	0.740734		0.468804	0.779142		0.50453	0.761385			0.124941	0.650028		0.111145	0.443093		0.608171	0.739667		0.524731	0.857171			0.479317	0.698444		0.531558	0.66527		0.494376	0.632398		0.696243	0.753931
0.532157	0.786422		0.541211	0.769306		0.557755	0.721628		0.47326	0.750043			0.565182	0.736085		0.469979	0.765382		0.538436	0.78576		0.458689	0.823415			0.103064	0.582177		0.927265	0.324953		0.069263	0.424635		0.437483	0.846263			0.418048	0.781199		0.450449	0.728785		0.541479	0.695022		0.502276	0.693493
0.590874	0.743053		0.472772	0.796134		0.504218	0.734722		0.615329	0.74295			0.619514	0.755804		0.550514	0.777798		0.539928	0.729615		0.482107	0.822215			0.147259	0.663195		0.85779	0.506489		0.21364	0.662477		0.383547	0.873335			0.398558	0.714211		0.508871	0.694526		0.366833	0.725211		0.623075	0.745938
0.445476	0.813678		0.482224	0.742326		0.486005	0.775482		0.500071	0.75731			0.54318	0.746912		0.445587	0.780839		0.419994	0.746971		0.504809	0.767365			0.813742	0.751603		0.824058	0.668968		0.390914	0.762204		0.484423	0.848398			0.455239	0.754197		0.53173	0.701122		0.5638	0.684602		0.549807	0.748578
0.577896	0.778796		0.536427	0.744921		0.504771	0.75525		0.471573	0.752264			0.567828	0.799962		0.464594	0.736717		0.570099	0.786642		0.53704	0.781573			0.71295	0.841575		0.113851	0.545473		0.164392	0.575817		0.609398	0.890498			0.492056	0.720269		0.550615	0.722568		0.473441	0.680426		0.560879	0.745616
0.44738	0.792456		0.584967	0.781053		0.482072	0.744921		0.5	0.80801			0.542232	0.779249		0.438725	0.710798		0.539928	0.766678		0.486716	0.82415			0.438069	0.826805		0.126125	0.30079		0.219447	0.664371		0.256751	0.855203			0.444972	0.770561		0.521298	0.671384		0.421799	0.680642		0.393571	0.672687
0.522211	0.764168		0.5	0.768168		0.556526	0.710056		0.532775	0.777797			0.531939	0.75315		0.562471	0.709373		0.499918	0.828955		0.509243	0.771206			0.085489	0.486122		0.134884	0.347144		0.110518	0.50326		0.614956	0.856179			0.408846	0.717443		0.615739	0.708919		0.568938	0.62355		0.586617	0.768227
0.540071	0.737367		0.65855	0.755806		0.547118	0.68422		0.617399	0.757477			0.591349	0.737523		0.449486	0.784873		0.494306	0.728368		0.60339	0.78407			0.773434	0.742077		0.163292	0.657965		0.820104	0.618331		0.635878	0.855981			0.517755	0.754017		0.53161	0.698957		0.450814	0.700737		0.465314	0.761864
0.520486	0.767618		0.499919	0.738027		0.575178	0.648944		0.464037	0.756707			0.488993	0.792605					0.568236	0.726095		0.486043	0.795462			0.870843	0.678858		0.851448	0.673788		0.268016	0.808173		0.533044	0.85315			0.41342	0.694453		0.590085	0.746111		0.444948	0.697328		0.367909	0.722147
0.690281	0.741698		0.525673	0.75709		0.450711	0.64443		0.547832	0.716331																0.333233	0.864537		0.889996	0.496552		0.362695	0.855174		0.791633	0.799959			0.401108	0.708582		0.450213	0.72104		0.627175	0.686125		0.434939	0.725778
0.48586	0.759946		0.443681	0.724597		0.538474	0.706755		0.424822	0.757252																0.090837	0.469673		0.059957	0.429522		0.215645	0.719046		0.385329	0.856179			0.548765	0.7779		0.50007	0.743914		0.516145	0.703582		0.395403	0.768262
0.557122	0.78821		0.590011	0.710176		0.496491	0.661606		0.415586	0.749959																0.190167	0.766557		0.829375	0.710556		0.369226	0.853911		0.236047	0.860012			0.529795	0.748772		0.551596	0.725698		0.562225	0.676146		0.635593	0.736655
0.542556	0.795662		0.373261	0.748302		0.489675	0.643448		0.487364	0.718487																0.901881	0.496302		0.095759	0.473118		0.559231	0.839471		0.331778	0.855373			0.585025	0.728264		0.463506	0.771059		0.561175	0.69476		0.41742	0.725261
0.555605	0.753241		0.406595	0.668961		0.474495	0.691243		0.540304	0.718487																0.885503	0.670922		0.295318	0.795922		0.158621	0.801337		0.388303	0.895494			0.540742	0.781048		0.576903	0.702938		0.564138	0.722147		0.515166	0.758792
0.55804	0.646242		0.510539	0.621394		0.461526	0.614148		0.471019	0.77448																0.724982	0.801151		0.143715	0.541376		0.172493	0.618404		0.255826	0.869401			0.424009	0.765128		0.569034	0.751506		0.553153	0.683311		0.546437	0.728459
0.554728	0.680247		0.517373	0.664127		0.529441	0.710918		0.590896	0.73757																0.826958	0.468943		0.431624	0.790411		0.839971	0.662035		0.358786	0.921113			0.536762	0.782234		0.508029	0.826372		0.554873	0.703128		0.619808	0.748377
0.49992	0.72662		0.591628	0.647568		0.519346	0.685918		0.535422	0.711296																0.896742	0.695435		0.190483	0.745031		0.100936	0.493151		0.580282	0.871704			0.459558	0.751401		0.606256	0.727929		0.532223	0.755911		0.352959	0.774976
0.520718	0.697313		0.507011	0.701541		0.560257	0.674118		0.569644	0.723667																0.110554	0.538586		0.670159	0.723704		0.237478	0.798725		0.622516	0.841575			0.6686	0.765027		0.45299	0.815799		0.386296	0.776337
0.602896	0.729163		0.500081	0.680933		0.510931	0.695093		0.473302	0.733277																0.094524	0.627484		0.229302	0.735389		0.060253	0.455871		0.39611	0.882686			0.541849	0.826112		0.479146	0.840244		0.56902	0.737169
0.5	0.728431		0.619748	0.746233		0.622185	0.674118		0.575291	0.658927																0.141457	0.828076		0.200909	0.628047		0.152308	0.335537		0.193228	0.857966			0.487267	0.776449		0.55335	0.780469		0.505624	0.685422
0.543482	0.730258		0.431346	0.684237		0.528602	0.722756																			0.282873	0.789707		0.307286	0.729508		0.18998	0.703737		0.70438	0.890321			0.630085	0.781553		0.535848	0.779743		0.628994	0.703827
																										0.807714	0.692351		0.85575	0.56679		0.881457	0.528386		0.59903	0.872694			0.638904	0.739268		0.502765	0.811201		0.528801	0.676903
																										0.08458	0.506669		0.092864	0.278151		0.231672	0.69712		0.608063	0.843071			0.547415	0.739964		0.55131	0.764814		0.545962	0.653457
																										0.193118	0.732997		0.112431	0.282027		0.099469	0.554933		0.49755	0.920197			0.516227	0.768262		0.556814	0.781801		0.500091	0.683627
																										0.087183	0.471315		0.474171	0.853585		0.843882	0.621087		0.56695	0.904526			0.569297	0.698898		0.565444	0.738499
																										0.686824	0.668644		0.857873	0.612893		0.167499	0.627249		0.56311	0.884296						0.62043	0.7426
																										0.257689	0.801266		0.489516	0.829567		0.262041	0.766838
																										0.850109	0.611326		0.157774	0.331356		0.86311	0.358386
																										0.15575	0.494191		0.863836	0.397729		0.242226	0.793927
																										0.342038	0.844409					0.125653	0.417728
																										0.471777	0.765372					0.159749	0.514078

## Sheet: P0 stereocilia angle
Pcdh15-n38 Heterozygous					Pcdh15-n38 Homozygous
Angle from the tissue axis (°)					Angle from the tissue axis (°)
OHC3	OHC2	OHC1			OHC3	OHC2	OHC1
6.832	5.283	11.032			33.74	40.101	24.775
1.888	7.098	13.527			26.002	24.653	36.646
4.779	6.284	0.913			8.881	12.376	22.306
9.598	17.183	2.974			10.561	43.825	9.433
2.12	2.317	9.964			9.011	41.852	39.195
7.956	8.455	6.754			11.104	15.552	14.574
15.605	7.379	0.01			13.57	13.74	29.982
13.601	8.531	10.62			16.929	22.891	15.852
6.934	16.928	6.001			46.878	50.944	16.759
12.429	17.613	8.9			20.746	22.797	33.69
6.09	4.97	11.52			13.191	44.538	15.712
17.761	14.927	12.732			19.654	14.118	5.413
35.538	11.31	4.086			26.565	52.942	20.123
25.907	15.781	11.744			28.811	45.224	41.082
14.036	11.592	11.584			17.565	29.282	15.068
15.781	6.953	9.866			39.472	11.821	17.729
24.341	5.194	5.264			0	63.622	37.117
24.677	1.507	8.973			43.363	42.487	33.024
9.462	3.011	7.955			42.274	48.447	22.605
12.407	11.514	1.302			7.913	50.528	9.93
17.295	5.479	3.332			57.095	32.4	10.305
14.676	22.054	11.474			51.633	15.68	8.948
27.379	13.757	7.524			59.648	11.911	11.91
15.94	6.571	2.722			53.973	23.534	15.751
32.209	19.904	0.93			19.657	48.075	36.73
16.46	21.591	10.122			69.482	6.507	19.357
1.023	0	1.762			37.753	36.505	5.793
30.485	23.499	8.479			20.954	18.762	30.699
5.218	1.102	11.689			17.832	66.308	7.828
6.072	26.565	6.188			10.105	14.534	23.903
30.875	8.927	9.462			6.116	41.443	28.811
20.9	19.315	9.966			10.816	44.215	25.307
26.652	16.926	10.02			41.217	51.345	37.997
24.791	17.904	13.531			6.072	34.713	29.188
24.346	13.241	3.066			43.287	18.173	22.329
13.134	1.685	17.447			16.588	31.84	17.982
12.771	12.223	22.325			33.425	31.293	20.395
8.904	18.335	4.764			24.842	22.62	17.801
10.443	4.456	18.435			32.905	25.31	21.011
25.19	0.409	5.377			16.946	5.29	20.31
6.906	12.169	14.842			12.371	35.479	25.848
7.759	10.794	14.846			80.357	23.86	29.875
21.253	10.594	10.657			23.392	16.373	18.435
28.54	23.459	9.12			27.091	28	7.264
31.369	17.916	2.246			28.32	11.514	39.614
37.886	12.748	17.98			4.589	3.961	42.598
23.488	13.25	23.106			1.061	31.416	23.847
9.273	14.25	3.671			36.637	46.193	20.64
21.615	6.609	8.4			34.287	36.862	32.898
19.018	11.781	10.856			36.913	52.595	36.356
15.333	1.528	3.318			11.31	29.148	18.997
19.44	11.053	12.938			11.43	31.288	22.311
18.997	2.976	8.76			20.839	17.763	25.821
34.425	6.699	11.634			9.762	47.121	10.715
16.607	5.793	4.192			50.591	34.668	45.923
22.287	19.547	12.656			16.085	13.083	19.023
18.621	11.512	5.553			17.212	39.554	16.391
16.966	13.449	2.296			2.77	46.157	18.925
23.962	19.206	0.725			10.591	36.7	26.565
17.06	11.245	2.759			23.86	20.078	18.221
11.659	16.929	2.521			43.465	35.247	19.855
15.275	3.937	14.322			20.66	36.786	13.055
27.597	12.225	9.716			1.124	52.982	21.987
17.65	21.737	11.988			25.957	21.186	14.683
25.463	0.955	1.909			7.419	19.29	12.339
18.093	3.625	3.929			16.335	18.435	14.194
28.474	10.268	5.139			11.63	31.608	13.241
24.419		8.876			11.554	54.184	15.72
16.447		9.058			6.748
		1.685
		3.597
		1.38

## Sheet: E16.5 kinocilia position quant.
	Pcdh15-n38 Heterozygous													Pcdh15-n38 Homozygous
		OHC3			OHC2			OHC1			IHC				OHC3			OHC2			OHC1			IHC
	radius (r)	angle (θ) (in radian)		radius (r)	angle (θ) (in radian)		radius (r)	angle (θ) (in radian)		radius (r)	angle (θ) (in radian)			radius (r)	angle (θ) (in radian)		radius (r)	angle (θ) (in radian)		radius (r)	angle (θ) (in radian)		radius (r)	angle (θ) (in radian)
	0.206473	0.781833		0.228296	0.481292		0.159922	1.57705		0.290282	0.98789			0.223032	2.93086		0.342059	2.07131		0.157311	1.82663		0.35543	1.35901
	0.239978	0.519688		0.143478	0.398859		0.173865	0.68492		0.298996	0.798698			0.271839	2.50844		0.3361	1.48751		0.157946	3.1136		0.361492	1.93413
	0.176602	0.670737		0.090937	1.07176		0.155215	0.634557		0.343349	1.03653			0.270982	2.7075		0.253057	2.1195		0.205297	2.04653		0.193805	1.40437
	0.148465	-0.84705		0.176305	0.713137		0.160641	-1.07556		0.162337	1.98464			0.190441	2.01813		0.291912	1.8216		0.267662	0.858606		0.336166	1.1277
	0.249926	0.132359		0.193448	1.84214		0.155847	1.56985		0.273575	1.42962			0.278004	2.35491		0.304014	2.39343		0.198992	1.68942		0.294067	2.32131
	0.258617	1.00269		0.106602	1.21702		0.249882	3.29133		0.167612	1.46455			0.248161	2.58741		0.263074	2.20994		0.195718	2.8587		0.363423	1.49561
	0.250232	0.043056		0.177693	0.351423		0.051296	-0.17007		0.287447	1.10926			0.278299	1.62319		0.278296	1.90843		0.281238	2.70675		0.295943	0.835836
	0.111826	3.75107		0.232672	1.51101		0.223309	1.09564		0.260323	2.39569			0.338978	2.52206		0.24903	2.35073		0.088713	2.34592		0.33321	0.871979
	0.260279	0.466404		0.171706	1.32794		0.185978	0.223925		0.272735	1.21403			0.281493	4.02561		0.290621	2.20287		0.258221	2.1444		0.15651	1.94401
	0.181414	-0.00135		0.20138	0.561518		0.199952	0.985476		0.220164	1.52917			0.214578	2.61959		0.167832	1.18506		0.274136	1.67681		0.179625	0.708595
	0.208168	0.260597		0.179506	1.67212		0.270678	0.52009		0.252939	1.53545			0.068232	1.47468		0.224509	1.62283		0.04022	1.18564		0.189913	1.04649
	0.138721	1.11995		0.232351	0.724421		0.1249	1.5708		0.216874	1.6221			0.197373	2.8567		0.299579	1.91113		0.304493	2.30661		0.257177	0.53138
	0.184611	-0.15294		0.136038	0.720271		0.148442	1.53247		0.284104	0.904728			0.179186	2.08176		0.325913	1.38831		0.176929	2.65746		0.338331	1.79019
	0.201027	0.316604		0.119859	2.01332		0.186256	1.42551		0.290175	2.26077			0.206939	2.04156		0.232021	2.18611		0.211345	0.888059		0.412874	2.49986
	0.303302	0.621452		0.171306	2.11199		0.109011	0.408235		0.414185	2.0552			0.203671	1.86227		0.276143	2.35511		0.070441	1.51794		0.374804	2.38097
	0.215913	0.820842		0.239524	1.88893		0.21416	0.89301		0.305786	1.21332			0.192735	2.34664		0.413533	1.63706		0.157562	1.59886		0.287359	1.60088
	0.212942	1.41856		0.245755	1.44447		0.257639	0.831685		0.237573	1.85404			0.178411	2.59654		0.258913	2.5866		0.16475	1.90662		0.374156	1.59227
	0.179685	1.0293		0.154302	1.64909		0.148895	2.3315		0.304333	0.9802			0.09948	-0.34195		0.221401	2.3518		0.200508	1.19977		0.201132	2.38783
	0.274546	-0.13056		0.269887	1.33133		0.116424	1.10518		0.249605	1.86677			0.04213	-1.4288		0.231894	2.804		0.251357	0.748753		0.169785	1.48799
	0.060594	0.449832		0.105135	0.55752		0.19288	1.2917		0.318105	2.48531			0.221002	0.798174		0.239007	1.1113		0.168576	0.924876		0.259474	1.12681
	0.123362	2.67696		0.184896	1.3937		0.207531	2.36306		0.200495	0.89809			0.09985	1.45e-14		0.066398	1.17555		0.238856	0.973709		0.293351	1.45462
	0.228495	1.22094		0.174634	1.26163		0.20145	3.30866		0.284575	1.84337			0.170995	-1.05009		0.074871	1.78876		0.067722	-1.41765		0.265829	1.26659
	0.288022	2.12538		0.145779	0.358653		0.273551	1.84136		0.192734	1.04373			0.312385	0.255427		0.158438	1.41818		0.226116	1.61983		0.394683	0.943514
	0.216465	2.26413		0.097826	1.36164		0.16324	1.09539		0.361763	1.07528			0.186313	-0.04662		0.197573	1.54962		0.244598	1.19331		0.463776	2.19682
	0.152276	2.1773		0.139767	0.798459		0.202622	0.347726		0.386366	0.931757			0.172087	0.066913		0.277149	3.04077		0.140352	2.78935		0.254171	1.55743
	0.145388	2.49763		0.129278	1.25353		0.241501	0.567129		0.258027	1.25993			0.079616	-0.12722		0.243458	2.26268		0.176604	1.0629		0.305715	2.30006
	0.185238	2.98193		0.259816	1.29837		0.192201	3.30105		0.34077	1.08917			0.165996	4.13825		0.184289	1.38528		0.095929	-1.41662		0.35812	0.786109
	0.240347	3.196		0.168785	1.72344		0.278385	0.790864		0.303706	1.67701			0.164303	3.79399		0.126571	2.19856		0.135552	2.65645		0.283982	1.81509
	0.2374	3.23338		0.113897	1.78679		0.225062	2.0309		0.293335	1.41521			0.147056	-1.24467		0.262917	2.70813		0.224428	1.81312		0.084289	2.13431
	0.330638	3.35906		0.13909	1.26626		0.118066	2.30952		0.32609	2.18916			0.105664	-1.23726		0.202922	2.40489		0.268913	4.25223		0.237773	1.58135
	0.089083	3.58692		0.239478	1.6788		0.252276	1.03283		0.370581	2.37317			0.205565	0.603925		0.136857	2.62231		0.11484	-0.46591		0.268731	1.84848
	0.235997	3.18441		0.164958	1.97767		0.16277	1.70866		0.319593	1.92277			0.119216	-0.10728		0.290444	2.29508		0.222004	4.45272		0.407603	1.02409
	0.232614	2.15235		0.235527	1.70209		0.361464	0.154774		0.385688	1.22257			0.1763	-1.23869		0.163388	0.282216		0.136133	2.99401		0.34336	1.06357
	0.286839	2.48578		0.25005	1.55081		0.229831	2.19591		0.308017	1.65109			0.102687	4.58852		0.04437	-0.92958		0.180232	4.44613		0.232387	1.0622
	0.091754	1.37304		0.202535	1.77766		0.20587	2.00956		0.297182	1.74959			0.42021	0.71432		0.214941	-0.6471		0.196306	4.47229		0.16451	1.35635
	0.197207	1.68845		0.167244	1.49773		0.140459	1.65479		0.262403	1.55277			0.146051	-0.1877		0.210476	0.591541		0.21241	4.28441		0.237349	1.43016
	0.344741	2.21798		0.29171	1.53039		0.182124	1.60704		0.327283	2.07737			0.073637	-1.15136		0.230195	4.70805		0.069101	-0.78049		0.347399	1.78906
	0.254398	2.82881		0.195071	1.9461		0.203003	0.800779		0.38707	1.12547			0.159702	-0.4637		0.304676	4.60478		0.266211	3.98501		0.363222	0.947512
	0.262586	1.25645		0.102957	1.98786		0.182703	1.4833		0.321161	1.26613			0.040397	-0.61673		0.206008	4.38493		0.115507	-0.54475		0.306156	1.04853
	0.143054	1.61847		0.121428	3.25374		0.16862	1.41843		0.359774	2.31673			0.054061	-0.39483		0.254804	4.47233		0.188434	4.70708		0.389951	0.706798
	0.139862	2.17293		0.201773	1.06318		0.220206	1.13947		0.309783	1.42659			0.214318	-0.76503		0.099817	-0.88851		0.140305	-0.79339		0.146868	1.26154
				0.173955	1.8577		0.121383	2.23772		0.27787	2.28917			0.292307	0.171825		0.056196	-0.85155		0.208222	-1.16805		0.143109	0.889277
				0.30756	1.55593		0.1594	2.02093		0.317831	1.29538			0.138766	4.02895		0.026372	3.14159		0.080487	4.5978		0.02714	-0.98743
				0.328981	1.69599		0.158442	2.58717		0.354249	1.35726			0.142662	-0.77762		0.128413	-1.07803		0.092928	4.08255		0.06143	1.0486
				0.258799	2.51442		0.184623	1.96805		0.360829	1.0583			0.121026	0.123268		0.25366	-1.40307		0.04102	-0.31445		0.110851	2.9024
				0.220742	2.17226		0.21189	1.957		0.265303	1.31751			0.228571	1.11463		0.156126	-0.50009		0.113749	-0.85175		0.21326	1.08346
				0.279662	2.50386		0.209496	1.58746		0.384297	1.59262			0.071608	-1.31919		0.156496	-1.37369		0.181148	-0.93934		0.085791	3.26825
				0.141581	1.80909		0.207883	1.54962		0.344975	1.53279			0.069909	3.93764		0.205903	-1.08553		0.079664	4.58724		0.259677	2.67595
				0.22712	1.68502		0.167852	2.22147						0.096646	1.56939		0.126759	-1.36142		0.229326	4.61206		0.223766	1.31571
				0.253172	1.943		0.207963	2.20976						0.04984	4.02133		0.110398	4.42199		0.144972	-1.494		0.295527	0.811174
				0.2384	2.25222		0.223926	2.27193						0.218602	-0.52056		0.122835	-1.15563		0.082642	4.37779		0.281589	1.29875
				0.124341	2.72591		0.163233	1.65877						0.220637	0.425255		0.164664	4.43271		0.108125	2.22809		0.290416	0.561324
				0.461181	1.90842		0.325112	2.00369						0.162308	-0.56201		0.199628	-1.42563		0.154916	-0.9001		0.260356	0.903437
														0.201984	4.06925		0.099097	-0.4891		0.197705	4.63799		0.223795	0.978771
														0.140957	0.551319		0.223232	-1.51503		0.239749	4.69524		0.327721	0.868284
														0.062604	-0.14981		0.258268	-0.86935		0.105152	-0.46391		0.310275	2.54593
														0.023576	0.437808		0.046865	0.304663		0.256631	-0.17873		0.293574	1.45737
														0.129727	4.27856		0.215502	4.25678		0.248939	-1.42879		0.236836	1.28448
														0.162454	4.55733		0.046712	0.144009		0.231184	0.082523		0.208855	1.47882
														0.153324	3.59986		0.183206	0.801391		0.293543	4.24362		0.360799	1.74811
														0.246127	-1.36057		0.220107	1.06301		0.12074	0.274489		0.259992	1.35114
														0.170704	-0.51028		0.18257	2.09002		0.215175	-0.54253		0.324006	1.26343
														0.141105	0.440996		0.164249	1.06547		0.181435	4.25915		0.34145	1.33452
														0.057857	2.65291		0.215742	-0.0509		0.223375	4.27785		0.251313	1.73159
														0.223898	0.445084		0.139226	4.09701		0.135994	4.28084		0.349108	0.690007
														0.10201	2.00654		0.211243	1.15552		0.21506	4.56105		0.229049	1.86332
														0.220226	3.56089		0.064631	-1.28005		0.183164	-1.28657		0.346962	0.720028
														0.050117	2.07815		0.196326	1.21609		0.182504	4.29421		0.260875	1.17778
														0.282215	2.99605		0.075662	-0.1168		0.229737	0.180064		0.223243	0.750063
														0.307348	1.72991		0.227164	0.643538		0.152297	-0.80994		0.235053	2.02999
														0.330286	2.37735		0.221939	0.552578		0.119394	-1.47839		0.386023	0.485052
														0.216467	3.05587		0.08232	2.64523		0.053025	2.2917		0.195534	1.45898
														0.281835	2.56183		0.116704	4.13075		0.05016	-0.87821		0.249555	1.932
														0.342506	2.61206		0.132749	-0.98988		0.138125	4.42517		0.258642	2.41399
														0.084607	0.717069		0.210212	-0.53334		0.09253	1.32941		0.260099	0.824393
														0.115727	0.639292		0.100887	-0.72267		0.29449	2.42967		0.303885	1.6045
														0.087652	2.52273		0.269744	0.962585		0.252964	2.18549		0.207672	1.33605
														0.063487	4.4689		0.068473	-0.09144		0.183011	1.54291		0.339948	2.33033
														0.295347	2.84436		0.072048	4.01848		0.177039	1.83615		0.269743	0.811648
																	0.217513	0.69932		0.058093	2.35098		0.308209	2.49962
																	0.150072	0.19861		0.177055	1.41856		0.245557	2.02018
																	0.231915	2.81928		0.26062	-1.45278		0.349768	0.86301
																	0.067477	1.57299		0.243965	-0.9157		0.288732	1.09492
																	0.224743	2.09669		0.176047	3.10085		0.311975	2.22159
																	0.169528	2.95494		0.247272	2.66063		0.342157	2.19985
																	0.175585	3.46329		0.180617	1.70563		0.320642	2.06813
																	0.228033	1.7031		0.203416	1.75357		0.2819	2.55547
																	0.252119	1.78747		0.21925	-0.53873		0.284232	1.04094
																	0.298573	2.5092		0.191518	1.72426		0.233492	1.99374
																	0.244507	2.10741		0.099326	0.669977		0.371345	2.31728
																	0.147472	1.01092					0.301921	2.11906
																	0.08342	1.8196
																	0.066831	3.2703
																	0.200667	0.81116
																	0.235453	2.08313

## Sheet: E18.5 kinocilia position quant.
	Pcdh15-n38 Heterozygous													Pcdh15-n38 Homozygous
		OHC3			OHC2			OHC1			IHC				OHC3			OHC2			OHC1			IHC
	radius (r)	angle (θ) (in radian)		radius (r)	angle (θ) (in radian)		radius (r)	angle (θ) (in radian)		radius (r)	angle (θ) (in radian)			radius (r)	angle (θ) (in radian)		radius (r)	angle (θ) (in radian)		radius (r)	angle (θ) (in radian)		radius (r)	angle (θ) (in radian)
	0.272326	0.775714		0.194842	0.975358		0.121209	2.70187	image 5	0.34256	1.71473			0.481375	2.49035		0.344781	0.237663		0.301014	2.76797		0.479081	1.01469
	0.263518	0.726701		0.213969	1.84699		0.297966	1.55264		0.354519	1.64895			0.480967	2.80165		0.363871	-0.64515		0.383976	-0.06866		0.41983	0.835153
	0.16071	1.13829		0.258616	1.25743		0.301825	1.46077		0.367766	1.72215			0.370156	3.22848		0.351901	3.05018		0.265374	1.08089		0.374276	1.26752
	0.352493	0.824402		0.263164	1.2044		0.244733	1.16855		0.314832	1.76484			0.433232	3.4342		0.407915	3.65389		0.423205	-0.38278		0.403535	0.747937
	0.340253	0.637131		0.361426	1.04593		0.268519	2.09604		0.313482	2.11389			0.443452	3.19535		0.306196	2.69751		0.394632	2.89234		0.413939	1.85099
	0.292473	0.240445		0.230103	1.73042		0.248141	1.66527		0.358125	1.24606			0.390635	3.6348		0.426217	1.1785		0.262744	1.31104		0.38374	1.8478
	0.17929	0.896174		0.280575	1.85934		0.343711	0.891164		0.332806	1.72985			0.377117	2.72397		0.341714	2.70719		0.323929	0.095524		0.439585	0.840945
	0.270151	1.21202		0.270535	1.43291		0.364279	1.02291		0.347309	1.37531			0.366665	3.20419		0.338354	1.1826		0.534744	-0.71326		0.39596	2.23517
	0.235866	0.905476		0.24996	1.30723		0.221161	1.36651		0.363258	1.14546			0.266102	1.44221		0.327891	0.588403		0.401403	3.78735		0.452025	1.93002
	0.25327	0.985376		0.230818	1.74862		0.31874	1.51976		0.286909	1.34322			0.495671	2.46942		0.27841	0.961893		0.331196	0.805687		0.4612	2.08604
	0.257451	1.48066		0.301613	1.31262		0.214967	1.10502		0.349564	2.06797			0.362658	0.927224		0.240663	1.87806		0.5242	3.84701		0.393135	1.42532
	0.292377	1.13823		0.208252	1.56599		0.142098	1.12236		0.356263	0.856595			0.444568	2.60566		0.348368	1.60137		0.305307	0.427694		0.435669	1.21916
	0.329312	1.01963		0.228984	1.0812		0.159843	1.44005		0.418558	2.20095			0.493824	3.69052		0.256542	1.12761		0.273341	2.88957		0.402558	1.12139
	0.317335	0.942895		0.251212	1.47252		0.103007	2.16546		0.308704	1.5711			0.445321	4.01573		0.353599	2.35606		0.342032	0.883926		0.347553	1.71886
	0.162296	1.37329		0.278256	1.72167		0.335096	2.16482		0.352632	1.73454			0.387791	3.69633		0.29996	2.18298		0.269199	0		0.293312	1.23115
	0.294064	1.23855		0.29313	0.886778		0.221009	2.08436		0.39376	1.31806			0.372755	3.44414		0.330368	0.218545		0.339359	0.030274		0.321644	-0.26885
	0.282017	0.882009		0.310901	1.65538		0.187078	1.7496		0.443043	1.9401			0.383638	2.84379		0.318064	-0.09616		0.28027	2.40182		0.412608	1.60015
	0.30151	0.791568		16.4602	0.343474		0.242037	0.661949		0.330463	2.08932			0.333429	2.29354		0.353375	2.78003		0.420954	3.68966		0.425184	0.842033
	0.311277	1.17492		2.73597	0.599852		0.287412	2.35815		0.366305	2.32231			0.37756	3.32312		0.372218	0.690216		0.289579	-0.28618		0.318117	1.68328
	0.346606	1.51527		3.25664	0.055894		0.269287	1.56708		0.359471	1.62658			0.455664	2.3439		0.332978	1.98741		0.235378	1.65257		0.393412	1.80094
	0.240849	0.451479		3.03219	0.082428		0.213772	1.74321		0.395636	1.56827			0.37303	3.1412		0.375841	0.316467		0.220783	0.370678		0.310406	1.217
	0.222032	0.919208		3.34844	0.044709		0.186752	1.90298		0.353192	1.5354			0.347538	2.4772		0.393027	3.37501		0.273376	-0.6561		0.426512	1.09764
	0.323362	0.921315		3.07613	0.116057		0.276806	1.70368		0.393245	1.78724			0.447981	2.81665		0.296601	1.38923		0.247676	1.13881		0.458922	2.28317
	0.242038	0.886198		0.192418	0.955017		0.270024	1.11015		0.375433	1.51901			0.268839	2.07895		0.331452	3.20975		0.240323	2.37408		0.3673	0.603416
	0.192275	1.17415		0.271612	1.75953		0.233497	1.6203		0.385463	1.68301			0.382514	2.56864		0.353042	2.47668		0.312581	2.98349		0.475164	2.70327
	0.35327	0.90904		0.19174	1.26446		0.196806	1.21109		0.21771	1.3932			0.315166	0.678802		0.390823	2.36898		0.284385	0.035151		0.424914	2.69032
	0.331112	1.10347		0.258731	1.23622		0.275472	1.87208		0.196036	1.37405			0.402918	2.99032		0.307707	0.314571		0.22902	1.4472		0.451156	1.45369
	0.217924	0.998034		0.25	1.5713		0.273261	1.70629		0.211627	1.49401			0.387122	0.649641		0.39939	0.849338		0.123653	1.41357		0.464223	1.72092
	0.224868	0.778084		0.299567	1.18704		0.325179	2.03634		0.358789	1.53562			0.377865	-0.12058		0.271556	1.64757		0.190908	2.49329		0.411899	2.53087
	0.334238	0.967157		0.231588	1.56648		0.207571	1.52627		0.328464	1.07507			0.386147	-0.40453		0.286412	2.99332		0.286804	0.225059		0.418005	1.12817
	0.234171	0.741013		0.329249	1.54397		0.155095	1.96802		0.397237	1.60448			0.240999	1.21052		0.203265	0.183188		0.28041	2.44109		0.483503	2.43898
	0.25752	0.569403		0.176785	1.12157		0.170829	1.07182		0.333369	1.5678			0.377208	0.02518		0.312984	1.93362		0.161349	2.30327		0.401675	1.10732
	0.268025	2.07561		0.311375	1.46354		0.236727	1.97313		0.322264	1.23637			0.276293	-0.13937		0.387951	2.9559		0.317018	3.21286		0.390793	1.51832
	0.17343	1.14681		0.209981	1.69615		0.137712	1.43073		0.309592	1.42939			0.267128	-0.16405		0.30505	1.63111		0.233627	1.43851		0.337409	2.85414
	0.260139	0.731976		0.21771	1.3932		0.36249	1.8356		0.423088	1.27665			0.3131	0.450624		0.349222	1.18398		0.396463	2.52484		0.405644	1.07688
	0.332305	2.18354		0.196036	1.37405		0.365629	1.86399		0.35957	2.11323			0.210451	1.5708		0.326307	0.935995		0.287853	0.076086		0.43389	1.09184
	0.366951	2.48138		0.211627	1.49401		0.277878	0.946911		0.322165	1.75462			0.257084	0.791067		0.366371	1.26231		0.390782	-0.76521		0.451384	0.992835
	0.458002	2.33113		0.227833	1.27706		0.305446	1.55105		0.316393	1.70878			0.350145	0.795811		0.313866	-0.13315		0.262136	0.509473		0.327386	1.06636
	0.334336	2.30979		0.224571	1.17681		0.179285	1.86375		0.445695	2.17522			0.327551	-0.23947		0.361378	2.72235		0.340954	-0.2113		0.344352	0.826204
	0.462858	2.22395		0.34414	1.79567		0.179372	0.998365		0.378028	1.37825			0.222766	1.24439		0.364602	1.77503		0.377139	3.03569		0.485932	0.721363
	0.464105	2.28081		0.388828	1.5549		0.21739	2.03415		0.329297	1.57106			0.345379	2.42338		0.381004	2.23502		0.397418	-0.25452		0.413998	0.945363
	0.481174	2.21585		0.383207	1.6019		0.288289	1.87856		0.408644	1.76013			0.443354	3.69548		0.278466	0.138562		0.345023	0.83229		0.269469	1.39696
	0.407313	1.3286		0.305612	1.71643		0.271201	2.09753		0.442851	1.0852			0.462012	2.64529		0.312391	1.74353		0.279523	2.39267		0.278647	1.49289
	0.406309	1.76359		0.347224	1.35442		0.236601	2.16775		0.398111	1.4405			0.44546	2.46085		0.410253	2.39066		0.283823	1.97706		0.479287	0.821018
	0.322907	2.38403		0.304936	1.56752		0.239209	1.97707		0.504096	1.09182			0.36489	3.27905		0.387015	2.28533		0.35049	2.49318		0.442596	2.33932
	0.293312	2.23151		0.357711	1.92767		0.222172	1.94338		0.410344	1.57075			0.418922	3.42974		0.385399	3.05851		0.316439	2.439		0.35284	1.64518
	0.311603	2.25234		0.392471	1.97405		0.240852	1.62848		0.398721	1.75587			0.34	2.87053		0.343988	1.25571		0.320256	2.31365		0.325674	0.97862
	0.222461	3.19885		0.395898	1.98255		0.259653	1.71147		0.435681	0.86334			0.405815	2.89303		0.368438	2.94649		0.372243	-0.33588		0.377305	1.899
	0.296636	2.28146		0.302852	1.50752		0.26811	1.50216		0.363325	1.87179			0.427058	3.66677		0.382856	1.40441		0.4351	3.6646		0.34999	1.2613
	0.277386	1.81186		0.388893	1.80917		0.31264	1.95818		0.381037	1.1894			0.436113	2.51385		0.331505	2.36606		0.374468	0.136841		0.392361	0.76672
	0.339301	2.31288		0.326557	1.16504		0.229399	1.70432		0.433549	1.90106			0.329652	2.71512		0.337409	2.85414		0.344747	3.14202
	0.400285	2.05814		0.257459	1.95268		0.257059	1.65547						0.290862	1.97452		0.348871	-0.12452		0.3444	-0.39243
	0.323136	1.86141		0.281687	1.23384		0.288052	1.00806						0.375555	3.43522		0.317397	1.37521		0.318633	-0.34326
	0.373234	1.21609		0.277991	1.53481		0.320656	1.57037						0.419787	2.15969		0.436676	3.11442		0.356398	1.90857
	0.280294	2.75675		0.296063	1.95183		0.300851	2.0774						0.39972	2.06848		0.243932	2.66382		0.333322	0.032655
	0.334589	1.81217		0.234493	1.66853		0.262589	1.50276						0.39846	0.816729		0.403415	2.6983		0.308187	0.782292
	0.322203	1.89991		0.326828	1.85209		0.231548	1.85557						0.295526	0.947383		0.286177	2.03308		0.370613	3.68118
	0.273584	2.16063		0.232423	1.41982		0.235769	2.35648						0.385208	0.176527		0.257878	2.78132		0.349838	3.38879
	0.28609	1.76539		0.315767	1.76998		0.243851	1.52866						0.356935	0.000454		0.344208	2.00241		0.389049	2.71737
	0.245909	2.02502		0.258536	1.43221		0.291607	0.730782						0.2263	0.518554		0.296862	0.541348		0.346444	3.00375
				0.261941	1.87715		0.286641	2.33283						0.410007	-0.5601		0.298686	3.2589		0.35651	1.45365
				0.335885	2.35303		0.30486	1.81777						0.280627	0.301383		0.383527	-0.18006		0.30217	3.02052
				0.244068	1.57066		0.125956	1.32363						0.322751	0.483773		0.417867	3.85269		0.301224	2.30658
				0.346615	1.88977		0.25555	1.25248						0.342891	0		0.34692	0.362753		0.356291	3.71191
				0.234817	1.61455									0.426489	-0.2737		0.26431	0.076237		0.29633	0.8998
				0.275554	1.81349									0.282731	0.785795		0.305495	1.22359		0.346671	2.83522
				0.219211	1.20213									0.274327	0.561103		0.288858	0.836012
														0.202309	0.708091		0.43948	3.64411
														0.345395	0.154383		0.344865	3.16777
																	0.279368	1.8798

## Sheet: Centrioles mispositionin quant.
	Pcdh15-n38heterozygous
		OHC3		OHC2		OHC1		IHC
	Samples	Joint centrioles	Seprated centrioles	Joint centrioles	Seprated centrioles	Joint centrioles	Seprated centrioles	Joint centrioles	Seprated centrioles			In each samples, no. of cells were counted with either joint centrioles or separated centrioles
	1	15	0	13	2	14	2	14	0
	2	15	1	13	1	14	1	14	0
	3	14	0	13	0	14	0	12	0
	4	25	2	26	2	24	3	22	3
	5	15	0	15	0	14	0	13	1
	Pcdh15-n38 homozygous
		OHC3		OHC2		OHC1		IHC
	Samples	Joint centrioles	Seprated centrioles	Joint centrioles	Seprated centrioles	Joint centrioles	Seprated centrioles	Joint centrioles	Seprated centrioles
	1	3	9	0	12	3	10	0	11
	2	1	11	1	12	1	12	0	12
	3	0	13	2	10	2	11	3	10
	4	2	11	2	10	0	13	3	9
	5	3	9	0	11	0	11	1	10

## Sheet: Gai-Gpsm2 expression domain qua
		Pcdh15-n38 heterozygous						Pcdh15-n38 homozygous							Pcdh15-n38 heterozygous						Pcdh15-n38 homozygous
		Gai expression domain Area (micrometer)						Gai expression domain Area (micrometer)							Gpsm2 expression domain Area (micrometer)						Gpsm2 expression domain Area (micrometer)
		OHC3	OHC2	OHC1	IHC			OHC3	OHC2	OHC1	IHC				OHC3	OHC2	OHC1	IHC			OHC3	OHC2	OHC1	IHC
		4.01	6.514	4.711	7.31			12.245	18.134	16.015	12.933				12.892	10.378	14.004	12.041			17.669	17.355	22.77	25.395
		4.158	4.644	4.864	6.914			11.897	17.517	14.474	14.869				13.716	12.782	10.851	15.281			19.068	18.029	24.001	22.476
		5.55	5.031	5.412	8.974			8.885	16.656	17.921	11.367				10.911	12.494	10.492	14.398			17.057	20.28	25.932	25.954
		4.492	6.399	6.404	9.67			10.276	15.517	13.13	13.786				8.229	10.92	14.668	13.773			23.898	22.447	23.556	22.568
		7.896	5.136	5.107	8.078			10.806	14.427	15.193	12.64				10.021	12.801	12.865	12.892			21.726	23.08	21.823	19.795
		5.102	4.878	5.574	10.972			11.66	13.81	14.253	17.146				9.868	12.27	9.126	12.91			24.213	18.729	19.085	20.426
		3.71	5.937	4.53	8.783			11.691	13.233	15.154	14.118				6.184	13.071	14.665	13.178			21.805	19.771	23.807	19.008
		3.262	7.191	4.749	7.93			12.727	13.684	14.229	14.664				14.292	13.613	13.203	12.238			18.894	22.988	25.602	21.689
		5.603	6.127	5.913	9.747			10.142	14.387	13.581	12.103				14.208	14.011	14.651	8.202			15.85	21.06	21.255	22.266
		4.478	6.561	4.616	11.315			11.723	10.782	14.569	14.182				10.355	12.679	11.885	12.078			16.154	23.524	21.97	20.563
		5.636	6.69	4.209	5.016			10.743	14.759	13.043	13.529				8.412	9.794	9.906	13.636			15.251	26.135	25.399	22.86
		6.051	4.678	6.229	9.245			10.008	13.541	11.46	15.99				9.739	12.627	13.398	12.325			15.471	20.787	23.183	21.195
		4.152	5.294	5.779	10.235			10.51	13.355	16.859	14.348				7.77	13.88	10.284	11.936			14.899	17.129	24.051	23.554
		4.192	5.933	5.043	10.322			14.116	13.925	15.324	13.316				7.445	13.279	12.265	12.684			18.065	19.575	22.89	21.716
		3.864	5.146	5.755	7.502			11.571	13.695	14.456	15.336				8.632	11.412	13.947	9.062			14.892	20.449	24.7	21.691
		5.735	4.852	5.366	8.168			10.381	12.832	12.859	13.45				9.016	10.865	9.888	14.084			14.473	20.984	22.748	20.536
		4.034	3.921	5.996	7.974			11.802	12.774	13.239	15.642				12.361	9.89	9.623	10.51			18.12	16.685	21.698	19.541
		4.674	5.816	6.597	9.397			12.314	9.676	11.753	15.585				9.751	11.899	12.677	9.687			19.433	22.446	22.485	22.641
		4.545	5.664	6.862	7.358			13.099	12.974	15.844	14.84				8.541	12.608	9.019	9.019			19.154	21.019	23.7	20.005
		5.476	5.798	5.049	8.84			11.98	11.717	14.644	15.239				14.565	8.939	10.902	11.595			19.255	21.176	20.238	20.797
		4.298	5.986	5.283	9.205			7.156	14.697	15.571	15.079				10.492	9.877	10.012	14.78			17.516	19.149	20.616	23.442
		4.958	5.188	4.753	10.401			12.286	13.468	15.263	18.861				8.888	8.637	9.826	13.874			14.804	22.556	20.593	21.149
		4.004	5.035	3.954	6.998			11.575	14.853	16.498	22.134				10.206	8.685	10.46	15.631			18.759	16.498	22.737	19.817
		4.784	4.547	5.073	8.379			16.411	16.417	18.015	17.201				10.874	8.923	8.547	14.295			17.07	18.91	22.739	19.487
		5.087	7.087	6.846	8.545			15.494	15.763	16.474	18.071				9.371	9.06	12.556	16.125			16.383	18.924	15.985	20.05
		5.51	4.101	7.399	8.174			12.411	16.798	13.549	19.478				7.898	10.973	11.156	15.777			16.864	17.606	15.628	19.116
		9.502	4.006	6.964	7.842			14.482	13.114	12.964	16.814				10.085	11.705	14.789	13.425			17.303	15.395	16.933	19.446
		6.838	5.251	8.387	9.952			14.529	15.138	14.45	16.055				10.103	12.199	11.174	12.519			17.468	15.065	13.884	19.844
		7.858	8.031	10.363	8.292			16.347	16.419	17.865	18.134				11.421	13.837	14.761	12.016			20.421	16.727	15.889	18.677
		7.81	8.079	6.83	8.553			14.782	16.687	16.49	18.118				9.087	13.828	15.393	15.628			21.767	17.908	17.935	21.204
		5.976	8.956	6.292	7.929			16.956	14.869	16.506	17.604				10.314	12.007	12.199	13.798			20.97	18.636	19.061	17.413
		9.676	9.794	7.083	9.446			18.798	14.917	16.616	13.731				9.948	12.519	13.068	12.814			13.764	18.196	18.221	18.663
		6	10.055	7.794	8.917			16.023	15.122	12.632	18.685				12.245	10.222	13.672	10.785			14.386	15.539	10.982	16.013
		5.288	8.648	7.107	7.454			11.642	12.023	15.512	16.608				8.84	12.791	12.656	12.805			18.724	15.933	12.629	20.764
		6.079	10.577	6.593	12.435			14.067	15.842	13.29	16.16				9.133	11.227	14.295	12.336			19.246	18.129	13.251	15.408
		6.846	6.696	7.47	12.767			12.583	16.917	15.565	15.571				11.055	11.247	12.773	14.478			19.95	18.687	15.155	24.901
		7.02	6.98	7.249	11.114			13.282	15.201	16.476	16.245				12.224	12.888	13.679	13.51			19.273	17.315	16.015	24.645
		5.597	9.794	7.715	11.415			16.114	17.51	16.17	16.045				9.737	12.252	9.749	12.467			20.289	18.111	15.008	24.373
		5.81	9.075	6.292	10.767			14.873	14.355	12.474	13.832				6.957	12.117	10.481	16.361			17.553	18.156	14.56	24.212
		5.486	7.976	6.972	10.284			13.235	18.804	15.731	15.867				13.686	13.077	10.881	14.716			18.202	19.108	16.189	19.678
		5.913	8.427	6.862	9.597			16.466	15.766	13.18	15.685				10.181	12.05	11.06	11.787			18.925	18.019	17.617	20.9
		6.198	6.111	6.593	9.217			14.867	14.28	16.539	18.181				12.368	12.7	14.247	14.432			17.79	19.117	15.146	24.416
		5.067	6.095	6.15	10.158			15.776	14.555	16.966	15.28				10.687	8.447	10.705	14.057			15.274	16.93	19.55	21.822
		5.945	5.462	8.846	10.711			15.931	14.504	14.545	17.992				13.274	6.999	13.947	15.457			18.038	19.291	20.783	20.508
		7.209	6.798	6.403	11.612			14.834	14.77	17.875	16.547				14.102	11.002	11.831	12.839			15.61	17.251	18.928	17.63
		6.806	7.865	7.462	11.091			12.411	13.867	15.776	16.093				10.403	15.695	12.583	14.304			16.699	20.06	21.517	16.196
		5.881	7.178	6.395				14.494	15.051	15.176	19.14				11.002	11.86	15.246	12.236			19.834	18.003	19.239	19.868
		5.549	5.47	6.964				10.197	16.745	14.393	18.689				12.693	14.194	11.924	14.285			16.759	18.113	18.93	23.167
		6.055	6.751	6.696				8.877	14.286	14.065	15.61				12.217	17.122	16.564	14.99			23.167	20.833	18.475	23.329
		6.087	4.972	5.905				12.834	13.195	14.3	15.375				11.604	15.118	11.824	13.938			18.015	19.882	17.047	22.316
		5.565	7.004					12.446	14.377	12.658	14.434				13.755	14.359	13.389	14.478			19.85	18.882	20.051	18.385
			7.581					10.361	12.423	14.844	14.646				12.144	13.178	14.459	14.45			17.777	19.138	21.707	18.079
			6.846					14.761	15.707	12.421	12.423				12.94	12.382	11.229				18.889	16.953	19.914	20.721
			6.095					12.731	14.184	11.964					10.661	12.684	13.233				21.261	18.863	21.298	20.781
								12.804	14.158	12.792					11.632	12.281	13.7				20.346	16.841	20.717	18.921
									13.488	13.191					13.279	12.931	13.572				18.6	19.122	17.754	21.76
									13.654						14.844		14.533				19.751	18.529	18.669	23.073
															13.077						19.692	16.93	20.893	20.756
															14.77						21.298	19.449	17.74	21.911
																					18.452	18.756	21.003	20.497
																					18.971	18.854	22.423	19.904
																					21.895	22.737	18.065	18.092
																					17.822	19.385	19.062	18.124
																					19.728	23.071	20.303	20.746
																					16.029	21.446	20.307	19.703
																					15.985	18.777	17.459	20.888
																					18.998	21.117
																					19.431	16.679
																					20.209	17.356
																						17.63

## Sheet: Alpha-theta correlation
		Position of four outer points around the cell								Kinocilia position		Gai expression domain three points for centroid
	Cells	x1_x	x1_y	x2_x	x2_y	y1_x	y1_y	y2_x	y2_y	K_x	K_y	D1_x	D1_y	D2_x	D2_y	Dm_x	Dm_y	Cell type	specific cell type	Sample
	1	2.223	25.962	10.655	26.056	6.702	29.19	7.043	22.989	7.384	23.943	2.75	25.715	10.041	27.214	7.724	23.943	OHC	OHC1	WT
	2	11.2	25.17	20.74	26.533	15.97	29.19	16.311	22.989	16.788	24.625	12.017	25.579	19.514	27.555	17.265	24.148	OHC	OHC1	WT
	3	21.217	27.623	29.872	29.327	25.647	31.371	26.465	25.306	26.124	26.533	21.762	28.236	29.054	29.804	26.805	26.328	OHC	OHC1	WT
	4	30.758	28.85	39.617	29.531	35.324	32.257	35.596	26.533	35.46	27.623	31.371	29.054	38.867	30.281	35.801	27.419	OHC	OHC1	WT
	5	39.889	29.599	48.885	29.599	44.251	32.393	44.796	27.214	45.205	28.168	40.707	29.463	47.999	30.485	45.409	28.305	OHC	OHC1	WT
	6	49.907	29.667	58.698	29.736	54.405	32.189	54.2	26.873	54.405	27.896	50.52	29.804	58.016	30.144	54.677	27.623	OHC	OHC1	WT
	7	59.379	28.441	68.647	28.441	63.741	31.576	65.104	25.17	65.308	26.465	60.265	28.1	67.761	29.395	65.444	26.396	OHC	OHC1	WT
	8	7.384	31.984	15.425	32.257	11.404	35.392	10.927	28.645	10.791	30.076	8.338	33.484	15.084	32.598	11.132	29.804	OHC	OHC2	WT
	9	15.97	32.87	24.625	33.62	20.195	36.278	20.536	30.076	20.672	31.167	16.583	32.938	24.079	34.029	20.672	31.099	OHC	OHC2	WT
	10	25.306	34.097	34.37	34.778	30.213	37.368	30.008	31.235	30.213	32.461	26.192	35.119	34.233	35.255	30.417	32.257	OHC	OHC2	WT
	11	35.255	35.119	43.91	35.255	39.753	37.981	39.889	32.121	39.958	33.211	36.21	35.119	43.092	35.801	40.094	33.075	OHC	OHC2	WT
	12	45	35.187	53.996	34.778	49.226	37.981	49.362	31.848	49.226	33.007	45.614	35.528	53.11	35.255	49.839	32.87	OHC	OHC2	WT
	13	54.745	35.187	63.809	34.71	59.107	38.254	60.129	31.371	59.856	32.461	55.222	34.983	63.196	34.983	60.265	32.666	OHC	OHC2	WT
	14	64.695	34.71	73.486	33.961	69.056	37.641	68.92	30.894	69.738	32.121	65.24	34.642	72.668	34.915	69.942	31.984	OHC	OHC2	WT
	15	73.963	33.62	82.345	33.824	78.12	37.368	77.983	30.281	78.665	31.507	74.44	34.029	81.595	34.029	78.529	31.167	OHC	OHC2	WT
	16	2.068	38.322	10.178	38.526	5.816	42.07	6.429	34.915	6.429	36.005	2.681	38.935	9.496	39.276	6.634	35.937	OHC	OHC3	WT
	17	11.268	38.731	19.854	39.753	15.561	42.752	15.22	35.596	15.766	36.823	11.949	39.685	19.377	40.366	16.106	36.891	OHC	OHC3	WT
	18	20.4	39.685	29.054	40.435	24.216	43.297	25.102	37.027	25.647	38.118	21.149	40.026	28.236	41.661	25.306	37.981	OHC	OHC3	WT
	19	30.076	40.843	39.14	41.252	34.029	44.523	34.778	37.572	35.051	38.799	30.962	41.116	38.526	42.002	34.915	38.39	OHC	OHC3	WT
	20	39.889	41.321	48.885	41.116	44.796	44.319	44.455	37.709	44.728	38.731	40.298	41.389	47.931	41.866	44.66	38.867	OHC	OHC3	WT
	21	49.771	41.593	58.562	41.389	54.541	44.592	54.132	38.322	54.336	39.208	50.316	42.547	57.744	42.07	54.541	39.14	OHC	OHC3	WT
	22	59.447	41.525	67.761	40.98	63.809	44.046	63.536	38.049	63.809	39.004	60.061	41.661	66.739	41.798	63.945	39.072	OHC	OHC3	WT
	23	68.784	40.775	77.643	40.503	72.736	43.569	73.077	37.232	73.69	38.322	69.329	40.775	77.097	40.366	73.554	38.049	OHC	OHC3	WT
	24	0.569	49.157	9.973	49.157	5.748	53.519	4.998	45.409	5.407	46.363	1.659	49.362	9.564	48.408	5.475	46.568	IHC	IHC	WT
	25	10.382	49.021	19.854	49.362	15.425	53.519	14.88	45.341	15.425	46.568	10.859	48.817	19.037	49.021	14.88	46.704	IHC	IHC	WT
	26	20.4	49.43	29.872	49.907	25.306	53.655	24.829	46.023	25.033	47.249	20.877	49.566	29.259	49.839	25.442	47.045	IHC	IHC	WT
	27	30.417	50.316	40.23	50.861	36.073	54.814	35.119	46.977	35.528	48.203	31.167	49.771	39.344	50.929	35.46	48.067	IHC	IHC	WT
	28	40.775	50.52	50.316	50.725	46.091	54.745	45.477	47.181	45.205	48.34	41.389	50.861	49.362	50.452	45.614	48.544	IHC	IHC	WT
	29	51.065	50.929	59.788	50.657	55.631	54.541	55.972	47.249	55.904	48.34	51.474	50.657	59.584	50.997	55.768	48.408	IHC	IHC	WT
	30	60.402	50.793	69.669	49.839	65.035	53.928	64.967	46.568	65.035	47.522	60.879	50.248	68.647	49.771	64.831	47.59	IHC	IHC	WT
	31	70.146	49.771	79.483	49.021	74.985	52.633	75.121	45.614	74.849	46.5	70.692	49.43	78.324	48.953	74.78	46.909	IHC	IHC	WT
	32	7.38	30.229	13.595	30.259	10.37	32.61	10.572	27.705	10.706	28.713	7.817	30.393	12.991	29.923	10.505	28.176	OHC	OHC1	WT
	33	14.469	29.99	20.583	30.259	17.761	32.543	17.896	28.109	18.231	29.184	15.141	29.385	20.18	29.856	17.896	28.848	OHC	OHC1	WT
	34	21.591	30.326	27.571	30.46	25.018	32.61	24.816	28.243	25.085	29.049	21.994	29.654	26.899	29.52	24.547	29.049	OHC	OHC1	WT
	35	28.243	30.796	34.021	31.468	30.998	33.685	31.334	28.848	32.476	30.124	28.848	29.52	33.282	31.67	32.745	29.721	OHC	OHC1	WT
	36	34.962	31.804	41.547	31.67	38.725	33.82	38.456	29.721	38.523	30.662	36.239	31.804	41.345	31.804	38.994	30.662	OHC	OHC1	WT
	37	42.084	31.871	48.736	32.274	45.78	34.357	45.713	29.788	46.25	31.267	43.025	30.662	48.131	32.342	46.586	30.662	OHC	OHC1	WT
	38	49.61	32.543	55.254	33.014	52.768	35.096	52.768	30.46	52.902	31.737	50.08	31.67	54.918	32.745	53.171	31.334	OHC	OHC1	WT
	39	56.262	32.409	62.578	33.215	60.091	35.298	59.756	30.729	60.36	31.737	56.53	31.804	62.376	33.081	60.293	31.199	OHC	OHC1	WT
	40	63.317	32.812	69.633	33.215	66.945	35.365	66.609	30.662	67.415	31.938	64.325	32.342	69.162	33.484	67.55	31.737	OHC	OHC1	WT
	41	70.103	32.678	75.613	33.282	72.992	35.231	72.992	30.796	72.925	31.871	70.17	32.476	74.806	33.282	73.194	31.603	OHC	OHC1	WT
	42	76.419	32.476	82.735	32.342	80.047	34.626	80.047	30.662	80.383	31.535	76.956	32.207	82.6	33.148	80.786	31.401	OHC	OHC1	WT
	43	83.34	32.342	89.454	33.014	86.632	34.962	86.632	30.326	87.035	31.871	83.676	31.804	89.185	33.081	87.102	31.468	OHC	OHC1	WT
	44	4.525	35.365	10.706	34.828	7.615	37.448	8.018	32.946	8.892	34.223	4.86	35.365	9.967	35.365	8.018	33.753	OHC	OHC2	WT
	45	11.983	35.164	17.492	35.096	15.074	37.112	14.939	32.946	15.678	34.021	12.722	35.5	17.156	34.693	14.805	33.618	OHC	OHC2	WT
	46	18.299	35.298	24.077	34.962	21.793	37.515	21.591	32.61	21.591	33.954	18.971	34.559	23.741	35.432	21.86	33.618	OHC	OHC2	WT
	47	25.287	35.298	30.595	35.768	27.974	37.784	27.84	33.484	28.176	34.492	25.421	35.029	30.191	35.768	28.31	34.089	OHC	OHC2	WT
	48	31.938	35.768	38.187	36.104	35.432	38.187	35.164	33.954	35.432	35.029	32.678	35.97	37.717	35.634	35.164	34.76	OHC	OHC2	WT
	49	39.061	36.104	45.041	36.306	42.084	38.322	42.151	33.887	42.622	35.029	39.531	35.701	44.503	36.239	42.622	34.828	OHC	OHC2	WT
	50	46.317	36.507	52.499	36.709	49.542	38.792	49.408	34.492	49.61	35.567	46.72	36.373	52.23	36.575	49.475	35.432	OHC	OHC2	WT
	51	53.641	36.642	60.226	37.045	57.068	39.262	57.202	35.029	56.665	36.306	53.708	37.045	59.756	37.045	56.799	36.104	OHC	OHC2	WT
	52	61.167	37.247	66.676	37.179	64.19	39.195	63.787	35.365	64.392	36.44	61.435	37.045	66.273	37.448	64.257	36.037	OHC	OHC2	WT
	53	67.281	37.314	73.462	37.582	70.976	39.598	70.237	35.365	70.237	36.306	67.617	37.717	73.127	37.448	70.506	35.903	OHC	OHC2	WT
	54	74.806	37.65	80.853	37.448	78.771	39.397	78.367	35.432	77.897	36.239	74.941	37.247	80.316	36.911	77.763	36.104	OHC	OHC2	WT
	55	81.929	37.179	88.312	37.314	85.154	39.397	84.818	34.895	84.952	35.97	82.533	36.843	87.774	37.717	85.422	35.836	OHC	OHC2	WT
	56	2.24	40.337	8.153	39.8	5.196	42.286	4.995	38.12	5.734	39.128	2.643	40.136	7.481	40.069	5.331	38.792	OHC	OHC3	WT
	57	8.959	39.598	14.939	39.329	12.05	41.345	12.251	36.911	11.983	38.12	9.631	39.665	14.133	40.069	12.386	37.918	OHC	OHC3	WT
	58	15.342	40.001	21.524	39.934	18.366	41.95	18.635	37.717	19.239	38.926	16.216	40.203	20.986	40.069	19.239	38.926	OHC	OHC3	WT
	59	22.33	40.203	28.176	39.8	25.354	42.084	25.421	37.986	25.488	39.061	22.935	40.136	26.966	40.136	25.219	38.926	OHC	OHC3	WT
	60	28.713	40.472	35.096	40.405	32.207	42.823	31.938	38.12	32.274	39.262	29.251	40.74	34.895	40.673	32.274	39.061	OHC	OHC3	WT
	61	36.171	40.673	42.286	40.875	39.329	42.689	38.926	38.59	39.934	39.8	36.44	40.27	41.748	40.673	39.8	39.329	OHC	OHC3	WT
	62	43.159	40.74	49.744	40.875	46.586	43.025	46.586	38.59	46.922	39.665	43.63	40.337	49.139	41.278	47.258	39.464	OHC	OHC3	WT
	63	50.147	41.144	56.53	41.009	53.238	42.891	53.171	38.59	53.44	39.531	50.483	41.211	56.194	41.009	53.238	39.262	OHC	OHC3	WT
	64	57.605	41.345	64.056	41.278	61.368	43.428	61.099	39.128	60.965	40.405	58.21	41.48	63.384	41.278	60.965	40.069	OHC	OHC3	WT
	65	64.66	41.547	71.044	41.48	68.423	43.562	67.886	39.262	68.356	40.27	64.996	40.808	70.237	41.816	68.49	39.934	OHC	OHC3	WT
	66	71.783	41.412	78.569	41.614	75.545	43.898	75.209	39.665	75.545	40.74	72.253	41.816	77.36	42.219	75.411	40.673	OHC	OHC3	WT
	67	79.174	42.622	84.818	42.219	82.466	44.436	82.197	39.867	82.265	41.076	80.316	42.487	84.415	42.151	82.6	41.009	OHC	OHC3	WT
	68	0.224	47.796	7.279	47.46	3.853	50.752	3.987	44.234	3.517	45.041	0.157	47.661	6.607	46.519	3.584	45.175	IHC	IHC	WT
	69	7.817	46.922	15.208	47.191	11.647	50.483	11.445	43.63	11.848	44.772	8.69	46.653	14.469	46.653	11.58	44.906	IHC	IHC	WT
	70	16.081	46.922	23.069	47.258	19.911	50.618	19.844	44.167	19.575	45.444	16.619	47.527	22.33	47.46	19.441	45.511	IHC	IHC	WT
	71	24.077	48.266	31.267	47.997	27.84	51.289	27.504	45.041	27.907	46.049	25.287	47.191	30.527	47.997	28.646	45.847	IHC	IHC	WT
	72	32.274	48.333	40.001	48.064	35.97	51.491	36.104	44.974	36.642	46.183	33.215	47.863	38.59	47.728	36.239	46.25	IHC	IHC	WT
	73	40.942	47.796	48.736	47.796	44.638	50.819	45.175	44.503	45.242	45.511	41.614	47.056	47.796	47.191	44.839	45.444	IHC	IHC	WT
	74	49.139	48.199	56.396	48.064	53.036	51.491	52.7	45.108	53.44	46.519	49.744	48.266	55.993	48.333	53.171	46.183	IHC	IHC	WT
	75	57.001	48.199	64.795	47.997	61.032	51.222	61.099	45.041	61.234	45.981	57.605	47.527	63.518	48.131	61.368	46.317	IHC	IHC	WT
	76	65.131	48.736	72.522	48.736	68.759	52.297	68.894	45.578	68.558	46.989	66.273	47.997	71.648	49.677	69.969	46.989	IHC	IHC	WT
	77	73.127	49.207	80.45	49.408	76.352	52.499	76.956	46.317	77.225	47.191	73.933	48.4	78.636	50.147	77.561	47.661	IHC	IHC	WT
	78	80.921	50.08	88.58	50.685	84.751	53.372	85.154	46.922	84.751	48.064	81.794	49.61	88.11	48.871	84.751	47.594	IHC	IHC	WT
	79	6.303	26.358	11.107	26.182	8.419	28.253	8.727	25.212	10.226	25.741	6.303	26.975	10.182	25.609	7.757	25.741	OHC	OHC1	Homo
	80	12.518	26.71	17.675	26.093	14.722	28.341	14.854	24.683	16	25.388	12.386	26.666	17.102	25.697	14.633	25.52	OHC	OHC1	Homo
	81	18.688	25.785	24.903	25.52	21.465	27.724	21.774	24.33	20.452	25.3	19.173	26.887	23.581	25.344	20.54	24.947	OHC	OHC1	Homo
	82	25.785	26.402	31.074	25.917	28.033	28.65	28.385	24.33	28.121	25.212	25.961	26.049	30.854	25.476	28.474	25.124	OHC	OHC1	Homo
	83	32.264	25.476	37.597	24.903	34.512	27.151	34.732	23.405	33.851	24.33	32.396	25.785	36.716	24.198	33.983	24.242	OHC	OHC1	Homo
	84	38.699	25.124	45.134	24.903	41.652	27.195	41.829	23.669	40.154	24.991	39.669	26.182	43.724	24.286	40.815	24.639	OHC	OHC1	Homo
	85	46.369	25.3	51.702	25.168	48.749	26.975	48.705	23.757	47.955	24.595	46.589	25.609	51.217	24.683	48.308	24.551	OHC	OHC1	Homo
	86	52.583	25.829	58.534	25.697	55.14	27.856	55.448	23.978	55.625	24.683	53.068	26.049	57.564	25.168	54.919	25.08	OHC	OHC1	Homo
	87	59.548	26.049	65.322	25.609	61.884	28.297	62.192	23.978	61.531	25.08	59.9	26.402	64.616	24.903	61.619	24.815	OHC	OHC1	Homo
	88	66.291	26.49	71.625	26.182	68.495	28.209	68.892	24.507	67.569	25.432	66.423	25.961	71.316	26.226	69.024	25.344	OHC	OHC1	Homo
	89	72.771	26.49	78.236	26.49	75.636	28.253	75.371	25.08	74.886	25.741	73.079	26.843	77.619	26.27	75.239	26.049	OHC	OHC1	Homo
	90	78.809	26.887	84.275	26.975	81.498	28.958	81.233	24.991	79.999	25.961	79.206	26.27	83.746	26.358	81.365	25.388	OHC	OHC1	Homo
	91	1.014	30.413	6.92	29.487	3.967	31.823	3.967	27.724	4.275	28.738	1.455	30.104	5.862	29.399	3.482	28.87	OHC	OHC2	Homo
	92	7.713	29.752	13.443	29.135	10.138	31.25	10.622	27.724	9.344	28.914	8.463	29.796	12.606	29.091	10.578	28.429	OHC	OHC2	Homo
	93	14.237	30.104	19.834	29.619	16.881	31.911	16.881	27.812	16.441	28.738	14.678	30.104	18.777	29.355	16.529	28.826	OHC	OHC2	Homo
	94	20.804	29.796	26.534	29.619	23.669	31.691	23.581	27.856	24.066	28.826	21.069	29.796	25.829	29.972	23.581	28.826	OHC	OHC2	Homo
	95	28.385	29.531	33.807	29.179	30.721	30.986	30.677	27.592	32.088	28.518	28.782	29.355	32.837	29.487	30.765	28.429	OHC	OHC2	Homo
	96	34.688	28.826	39.933	28.474	36.936	30.457	37.333	26.358	37.641	26.975	34.997	28.209	39.14	28.033	36.804	27.019	OHC	OHC2	Homo
	97	42.269	28.914	47.603	28.341	44.958	30.237	45.002	26.534	43.415	27.901	42.71	29.135	46.898	28.077	44.297	27.46	OHC	OHC2	Homo
	98	48.352	28.958	53.509	28.562	50.556	30.633	50.776	27.107	52.495	28.209	48.705	28.429	52.716	28.65	50.953	27.724	OHC	OHC2	Homo
	99	54.875	29.002	60.385	29.267	57.167	31.03	57.829	27.107	58.886	28.077	55.669	28.518	59.768	28.958	58.049	27.812	OHC	OHC2	Homo
	100	61.575	29.752	66.996	29.708	64.264	32	64.396	27.592	63.911	28.606	61.928	29.708	66.776	29.664	64.572	28.429	OHC	OHC2	Homo
	101	3.526	33.498	8.859	32.881	6.259	35.305	6.083	31.074	7.008	32	4.055	33.322	8.242	32.484	5.95	31.911	OHC	OHC3	Homo
	102	9.521	32.617	15.515	32.573	12.518	34.203	12.694	30.765	10.27	32.661	9.741	32.573	14.281	31.603	11.592	31.206	OHC	OHC3	Homo
	103	16.485	33.498	22.479	33.41	19.746	35.349	19.79	31.471	19.658	32.484	17.014	33.586	21.73	33.454	20.055	32.529	OHC	OHC3	Homo
	104	24.198	33.278	29.399	32.837	26.843	34.865	26.799	31.162	26.622	32.308	24.507	33.19	28.782	32.925	26.402	32.088	OHC	OHC3	Homo
	105	30.104	32.969	35.967	31.823	33.278	34.203	33.322	30.237	33.013	30.942	30.81	32.176	35.614	31.823	33.322	30.942	OHC	OHC3	Homo
	106	37.024	32.176	43.151	31.427	39.933	33.719	39.669	29.708	38.655	30.545	37.421	31.206	41.652	32.661	41.168	30.854	OHC	OHC3	Homo
	107	43.812	32.088	49.63	32.132	46.457	34.292	47.03	29.708	45.663	30.81	44.297	32.044	48.705	32.837	47.074	30.81	OHC	OHC3	Homo
	108	50.512	32.044	56.55	32.176	53.377	34.203	53.333	29.796	53.289	30.677	50.732	32.176	55.801	31.735	53.465	30.633	OHC	OHC3	Homo
	109	57.256	32.088	62.853	32.352	59.988	34.556	60.385	30.457	57.961	32.044	57.696	31.691	62.545	32.573	60.738	31.074	OHC	OHC3	Homo
	110	63.823	33.851	69.068	33.586	66.335	35.57	66.556	31.559	67.569	32.573	64.352	33.41	68.804	33.63	66.512	32.352	OHC	OHC3	Homo
	111	70.038	33.542	74.886	33.234	72.33	34.776	72.55	31.118	72.286	32.132	70.523	33.322	74.401	32.969	72.726	31.823	OHC	OHC3	Homo
	112	76.253	33.719	81.586	34.159	79.294	35.614	79.029	31.956	79.955	32.749	77.487	33.057	81.101	34.468	79.558	33.146	OHC	OHC3	Homo
	113	83.129	34.732	88.418	34.997	85.376	37.024	85.905	33.102	84.759	33.983	83.657	34.6	88.286	35.614	86.831	34.115	OHC	OHC3	Homo
	114	6.347	39.184	12.474	38.832	9.388	42.049	9.565	35.702	9.124	36.804	6.788	38.655	11.68	38.611	9.344	37.377	IHC	IHC	Homo
	115	13.135	38.832	19.261	38.964	16.617	41.785	16.793	36.584	18.248	37.509	14.06	38.214	18.204	39.008	16.485	37.201	IHC	IHC	Homo
	116	20.319	38.832	26.49	38.435	23.493	41.344	23.317	35.834	22.126	37.333	20.936	38.259	25.52	38.126	23.669	37.024	IHC	IHC	Homo
	117	28.165	38.699	34.248	38.391	31.074	41.608	31.162	35.394	31.118	36.407	29.179	38.743	33.41	38.038	31.03	36.804	IHC	IHC	Homo
	118	34.6	38.611	40.859	38.259	37.289	41.344	37.95	35.129	40.022	36.363	36.187	37.245	39.978	37.553	38.479	36.187	IHC	IHC	Homo
	119	42.181	38.259	48.661	38.655	45.663	41.785	45.002	35.349	46.325	36.407	42.842	37.774	47.515	37.686	44.826	36.143	IHC	IHC	Homo
	120	49.498	38.038	55.889	38.214	53.024	40.374	53.112	35.614	50.38	37.377	50.997	36.407	54.258	39.14	54.567	36.628	IHC	IHC	Homo
	121	56.594	39.713	62.721	39.801	59.636	42.622	59.944	36.584	59.944	37.157	57.917	37.95	61.884	39.933	61.046	37.906	IHC	IHC	Homo
	122	63.559	40.286	69.729	40.198	66.688	43.504	66.82	36.848	66.115	38.964	64.352	40.154	68.627	40.462	66.864	39.008	IHC	IHC	Homo
	123	70.611	39.449	76.605	39.36	73.828	42.137	73.608	35.526	73.476	36.804	71.757	38.038	76.209	38.787	74.622	37.024	IHC	IHC	Homo
	124	77.134	40.815	83.261	40.947	79.735	43.239	80.264	37.509	82.247	39.228	78.412	39.801	82.511	41.035	81.013	39.052	IHC	IHC	Homo
	125	2.331	56.71	7.725	56.926	5.222	59.774	5.395	54.682	4.359	55.631	2.546	56.667	6.517	56.149	4.186	55.459	OHC	OHC1	Homo
	126	8.33	56.84	14.026	57.099	11.782	59.17	11.61	54.509	11.955	55.545	8.589	56.753	13.25	56.494	10.574	55.804	OHC	OHC1	Homo
	127	14.717	56.753	20.328	56.322	17.479	59.429	17.393	54.164	17.048	55.113	15.149	56.322	19.551	55.717	17.393	55.113	OHC	OHC1	Homo
	128	21.363	56.408	27.319	56.063	24.126	59.084	24.126	53.473	22.399	54.768	21.709	55.631	25.852	55.113	23.608	54.164	OHC	OHC1	Homo
	129	27.837	56.408	33.448	55.545	30.427	58.911	30.427	53.387	30.081	54.25	28.096	56.235	32.757	55.2	29.995	54.423	OHC	OHC1	Homo
	130	33.966	55.717	39.835	55.286	36.9	58.048	36.987	52.437	37.073	53.732	34.397	55.027	39.058	54.682	36.641	53.646	OHC	OHC1	Homo
	131	40.353	55.545	45.705	55.372	42.856	58.221	43.374	52.437	42.166	53.56	40.698	55.286	45.014	53.818	42.856	53.473	OHC	OHC1	Homo
	132	46.223	55.2	51.747	54.509	48.985	57.357	48.639	52.006	49.762	52.955	46.741	55.027	51.143	53.991	48.035	53.301	OHC	OHC1	Homo
	133	52.265	54.25	57.789	53.301	54.854	55.976	54.509	50.797	53.128	52.351	52.696	54.164	57.012	52.437	54.336	52.092	OHC	OHC1	Homo
	134	58.134	53.905	63.659	53.042	61.155	55.545	60.81	50.538	59.602	51.833	58.48	53.214	63.141	52.265	60.896	51.488	OHC	OHC1	Homo
	135	64.09	53.214	70.391	52.524	67.37	55.459	66.421	50.021	65.126	51.747	64.522	53.473	68.665	51.402	65.817	51.315	OHC	OHC1	Homo
	136	71.082	53.301	76.951	52.955	74.103	55.976	73.671	50.538	73.067	51.92	72.031	52.351	76.52	53.128	74.88	51.747	OHC	OHC1	Homo
	137	77.901	53.301	83.166	52.783	80.404	55.804	80.663	50.193	78.505	51.92	78.073	53.042	82.648	51.833	80.145	51.056	OHC	OHC1	Homo
	138	83.77	52.869	90.244	52.265	86.446	55.545	86.533	49.503	84.893	51.056	84.288	52.524	89.295	51.143	86.533	50.711	OHC	OHC1	Homo
	139	90.676	52.524	95.596	52.783	92.92	55.459	93.352	49.589	93.697	50.538	91.194	52.092	95.337	52.092	93.524	51.143	OHC	OHC1	Homo
	140	96.2	53.214	101.465	53.042	98.876	55.976	98.099	50.193	99.221	51.574	96.632	52.524	100.516	53.387	98.962	52.006	OHC	OHC1	Homo
	141	101.983	53.301	107.594	52.783	104.745	55.804	105.091	49.589	105.177	50.797	103.019	53.128	107.335	52.351	104.745	51.574	OHC	OHC1	Homo
	142	108.371	52.696	114.068	52.869	111.133	55.372	110.615	49.675	111.996	50.884	109.061	52.955	113.55	52.351	110.788	50.711	OHC	OHC1	Homo
	143	114.24	52.265	120.369	51.92	117.434	55.027	117.089	50.021	117.693	50.625	115.017	52.783	120.023	51.574	116.571	50.884	OHC	OHC1	Homo
	144	120.973	52.61	126.325	52.092	123.562	55.2	123.649	49.934	123.649	50.452	121.75	53.214	125.979	51.315	122.872	50.884	OHC	OHC1	Homo
	145	126.842	53.128	132.453	52.696	129.432	55.545	129.864	50.107	128.31	51.574	127.36	52.955	132.108	51.92	129.518	51.488	OHC	OHC1	Homo
	146	132.798	53.128	138.409	53.042	135.906	55.631	135.647	50.366	136.337	51.661	133.23	52.783	137.977	52.783	135.474	51.574	OHC	OHC1	Homo
	147	138.84	52.696	143.933	52.955	141.689	55.631	141.344	50.538	141.862	51.574	139.099	53.128	143.674	52.783	140.912	51.661	OHC	OHC1	Homo
	148	144.192	52.524	149.544	52.696	146.782	55.459	147.127	50.193	147.904	51.143	144.537	52.696	149.198	52.61	146.695	51.143	OHC	OHC1	Homo
	149	149.63	53.214	154.895	52.783	151.788	55.286	151.961	49.848	152.392	51.143	149.975	52.696	154.636	52.61	152.824	51.402	OHC	OHC1	Homo
	150	154.982	53.818	160.506	53.473	157.571	55.89	158.003	51.229	159.47	52.783	155.413	53.301	159.47	53.646	157.658	52.524	OHC	OHC1	Homo
	151	5.251	60.695	11.926	60.925	8.589	63.4	8.473	58.969	9.739	60.638	5.481	60.58	9.337	62.306	8.358	60.407	OHC	OHC2	Homo
	152	11.811	61.616	17.22	61.443	14.343	63.515	14.228	59.256	13.365	60.58	12.041	61.501	16.76	61.673	14.516	60.868	OHC	OHC2	Homo
	153	17.738	61.155	23.262	60.868	20.615	63.112	20.961	58.278	19.464	59.774	18.026	61.673	22.687	60.35	20.04	59.832	OHC	OHC2	Homo
	154	23.665	60.983	29.65	60.868	26.888	63.86	27.06	58.681	28.039	60.177	24.241	60.925	28.211	62.134	26.657	60.005	OHC	OHC2	Homo
	155	30.571	61.558	35.634	60.983	32.987	63.802	33.333	58.508	32.009	60.005	30.973	61.961	35.232	60.638	32.757	59.832	OHC	OHC2	Homo
	156	36.21	61.098	42.079	60.235	38.914	63.227	38.742	58.048	38.224	59.199	36.555	60.753	40.583	60.522	38.857	59.314	OHC	OHC2	Homo
	157	42.511	60.436	48.381	60.206	45.676	62.911	45.331	58.077	46.999	59.746	43.432	60.148	45.676	62.047	45.964	59.861	OHC	OHC2	Homo
	158	48.726	60.033	53.847	58.48	51.143	61.414	51.43	57.099	50.222	58.422	49.359	60.379	52.984	57.674	50.625	58.365	OHC	OHC2	Homo
	159	54.538	58.595	59.659	58.422	57.242	60.609	57.127	56.293	56.782	56.983	54.883	58.48	59.141	58.307	57.242	57.329	OHC	OHC2	Homo
	160	60.753	58.422	66.622	57.329	63.342	60.091	63.457	55.775	63.4	56.753	60.983	58.019	66.219	57.386	63.342	57.501	OHC	OHC2	Homo
	161	67.773	57.789	73.067	57.789	70.823	60.091	70.65	55.43	69.327	56.523	68.291	57.674	72.319	57.904	70.42	57.271	OHC	OHC2	Homo
	162	74.103	58.365	79.685	57.616	76.98	60.321	77.21	55.717	75.542	57.041	74.621	58.307	79.167	57.559	76.865	57.501	OHC	OHC2	Homo
	163	80.318	58.192	85.267	57.904	83.08	60.436	83.022	56.005	83.368	57.041	80.605	58.134	84.749	58.249	82.677	57.501	OHC	OHC2	Homo
	164	86.13	58.192	91.712	58.192	88.489	60.551	88.949	55.775	90.33	56.868	86.475	57.732	91.136	58.882	89.295	56.983	OHC	OHC2	Homo
	165	92.632	58.365	98.157	58.077	95.567	60.494	95.682	55.602	96.603	57.156	93.208	57.962	97.408	59.055	95.682	56.983	OHC	OHC2	Homo
	166	98.905	58.422	104.026	57.789	101.724	60.781	101.609	55.602	100.746	56.868	99.883	59.458	103.623	57.156	101.149	57.501	OHC	OHC2	Homo
	167	104.947	57.559	110.298	57.616	107.882	59.458	107.536	55.084	109.032	56.523	105.234	57.386	110.385	57.242	107.651	56.753	OHC	OHC2	Homo
	168	111.162	57.818	116.341	57.07	113.636	59.889	113.578	55.574	112.715	56.494	111.507	57.99	116.053	57.3	113.809	57.415	OHC	OHC2	Homo
	169	116.916	57.242	122.498	57.473	119.506	59.372	120.023	54.883	120.369	55.919	117.722	58.163	121.922	57.99	119.39	56.782	OHC	OHC2	Homo
	170	123.016	58.106	128.54	57.473	125.835	59.889	125.49	55.804	125.318	57.127	123.879	58.969	128.252	57.99	126.066	57.588	OHC	OHC2	Homo
	171	129.231	57.99	134.697	57.645	131.763	59.774	132.108	55.574	131.705	56.552	129.921	57.76	134.525	57.645	132.453	56.609	OHC	OHC2	Homo
	172	135.618	57.933	141.603	57.703	138.61	60.12	138.898	55.919	137.172	56.955	137.747	59.314	140.797	57.415	138.553	57.012	OHC	OHC2	Homo
	173	1.453	63.601	8.071	64.349	4.733	65.96	5.078	61.875	6.172	63.083	1.741	63.256	6.459	64.177	4.215	62.623	OHC	OHC3	Homo
	174	8.186	64.694	13.883	64.982	11.236	66.478	11.408	63.026	9.739	64.061	8.531	64.694	12.674	65.155	11.12	64.464	OHC	OHC3	Homo
	175	14.401	64.982	20.385	65.558	17.393	67.226	17.911	63.026	15.666	64.349	14.631	65.442	17.968	66.018	16.817	64.637	OHC	OHC3	Homo
	176	20.558	65.96	26.657	65.96	23.665	67.974	23.838	63.371	21.824	65.097	22.629	67.399	25.564	65.327	23.09	65.04	OHC	OHC3	Homo
	177	27.06	65.788	32.815	65.73	29.707	67.629	29.592	63.026	28.844	64.522	27.406	65.788	31.664	66.363	29.822	65.04	OHC	OHC3	Homo
	178	33.333	65.558	38.339	65.27	35.807	67.341	35.807	63.544	34.541	65.097	33.678	65.96	37.533	66.248	35.807	64.579	OHC	OHC3	Homo
	179	39.605	65.327	45.302	64.522	42.252	66.824	42.54	62.795	41.101	64.119	40.123	65.845	44.439	64.407	42.022	63.774	OHC	OHC3	Homo
	180	45.82	64.809	50.884	63.313	48.352	66.306	48.467	62.105	47.086	63.946	47.661	66.133	49.733	62.911	48.294	63.659	OHC	OHC3	Homo
	181	51.574	62.738	56.408	62.105	54.049	64.119	54.164	59.976	54.739	60.551	51.92	62.45	56.063	61.99	53.761	61.012	OHC	OHC3	Homo
	182	63.716	61.875	69.701	61.587	66.996	63.716	66.651	58.595	67.859	59.688	64.349	61.529	68.895	60.954	66.651	59.573	OHC	OHC3	Homo
	183	70.219	62.076	76.031	61.846	73.556	64.551	73.499	59.602	73.038	61.961	70.334	62.652	75.57	62.421	72.981	62.479	OHC	OHC3	Homo
	184	76.261	62.364	82.015	61.731	79.656	64.205	79.368	60.177	81.037	61.501	76.664	62.594	81.9	62.306	79.426	61.846	OHC	OHC3	Homo
	185	83.224	62.421	87.827	62.824	85.928	64.723	85.813	60.58	86.158	62.191	84.662	64.148	87.252	61.731	85.065	62.076	OHC	OHC3	Homo
	186	89.093	62.594	94.675	62.249	91.855	64.435	92.086	60.292	90.244	62.019	89.669	62.939	94.1	61.846	91.74	62.019	OHC	OHC3	Homo
	187	95.251	62.249	101.12	61.903	98.415	64.493	98.358	59.889	99.566	61.673	96.114	62.134	98.703	64.148	98.531	62.076	OHC	OHC3	Homo
	188	102.444	61.903	107.105	61.155	105.033	63.227	104.803	59.256	104.112	60.292	102.731	61.961	106.472	60.983	104.458	60.81	OHC	OHC3	Homo
	189	107.68	62.076	112.514	61.961	110.155	64.263	110.155	59.544	111.19	61.328	108.428	62.306	112.284	62.191	110.385	61.961	OHC	OHC3	Homo
	190	113.32	61.961	119.189	60.695	116.197	63.457	116.427	59.372	114.47	60.81	114.988	62.652	118.729	60.868	116.139	60.465	OHC	OHC3	Homo
	191	119.707	61.788	125.864	61.616	123.217	63.63	122.642	59.602	121.088	60.983	120.11	61.616	125.059	61.558	122.872	61.155	OHC	OHC3	Homo
	192	132.194	61.328	138.582	61.271	135.532	62.939	135.417	58.854	135.992	60.12	133	61.098	138.006	61.328	135.532	59.947	OHC	OHC3	Homo
	193	138.927	61.443	144.394	61.443	141.516	63.169	141.516	59.659	140.481	60.925	140.135	62.479	144.106	61.443	141.977	60.925	OHC	OHC3	Homo
	194	145.199	61.903	150.493	61.846	147.961	63.86	147.846	59.832	147.846	60.868	145.544	61.903	150.378	61.961	147.846	61.731	OHC	OHC3	Homo
	195	5.826	69.816	12.386	69.988	9.279	72.866	9.739	67.399	7.438	67.917	6.229	69.586	10.948	69.183	8.416	68.032	IHC	IHC	Homo
	196	13.71	70.737	19.464	70.794	16.645	73.326	16.817	67.629	16.645	68.32	13.998	70.449	18.486	70.276	16.127	68.895	IHC	IHC	Homo
	197	34.599	71.772	41.274	70.852	38.397	74.247	37.764	68.607	38.569	69.758	35.347	71.37	39.72	71.772	37.879	69.988	IHC	IHC	Homo
	198	49.042	69.643	56.005	68.607	52.783	71.657	52.783	65.903	50.826	67.341	49.56	68.78	54.912	67.744	52.092	66.881	IHC	IHC	Homo
	199	56.408	67.974	62.22	67.457	59.861	70.334	58.652	64.925	56.868	65.96	56.638	67.514	61.414	66.651	58.652	66.133	IHC	IHC	Homo
	200	68.838	67.457	75.398	66.996	72.52	69.931	71.945	64.809	69.701	67.802	70.104	67.859	74.937	66.766	72.29	66.248	IHC	IHC	Homo
	201	75.513	67.888	82.533	67.831	78.735	70.765	79.023	64.953	79.771	65.989	76.606	68.118	81.325	68.118	78.965	66.68	IHC	IHC	Homo
	202	83.051	67.831	89.611	67.543	86.446	70.305	85.698	65.068	86.907	66.392	83.339	67.773	88.173	67.6	85.813	66.852	IHC	IHC	Homo
	203	89.899	67.773	96.344	67.428	93.064	70.075	93.236	64.896	91.395	66.219	90.589	67.485	95.251	67.773	93.179	66.162	IHC	IHC	Homo
	204	97.207	69.73	102.731	69.039	100.027	71.686	100.314	66.334	100.66	67.025	98.013	69.212	102.213	68.233	100.027	67.428	IHC	IHC	Homo
	205	109.291	68.061	115.218	66.967	112.456	70.017	111.823	65.184	110.039	68.176	110.155	68.176	114.931	67.198	112.571	66.392	IHC	IHC	Homo
	206	116.369	66.737	122.642	66.392	118.959	68.809	119.534	63.918	117.002	66.967	116.83	66.565	122.296	66.565	119.822	65.184	IHC	IHC	Homo
	207	123.678	67.37	130.928	67.198	127.475	70.075	127.533	64.723	128.281	65.701	124.598	67.255	130.122	67.428	127.706	66.45	IHC	IHC	Homo
	208	131.331	66.162	137.833	65.989	135.014	68.291	134.899	63.572	136.395	64.551	132.482	65.011	137.258	66.047	135.417	64.435	IHC	IHC	Homo
	209	138.294	67.025	144.796	66.565	141.977	69.442	142.149	64.32	142.379	65.068	139.445	67.37	144.624	66.737	142.034	65.817	IHC	IHC	Homo
	210	167.642	67.773	173.971	67.715	171.037	70.305	171.037	65.299	172.878	66.737	168.39	67.37	173.799	67.946	171.439	66.507	IHC	IHC	Homo
	211	4.04	65.981	10.721	65.514	7.924	69.243	7.717	62.718	7.82	63.65	4.92	65.307	10.306	65.411	8.131	63.546	OHC	OHC1	WT
	212	11.549	64.997	18.696	64.479	15.796	68.207	15.071	61.889	15.174	63.028	12.067	64.686	18.385	64.375	15.589	62.407	OHC	OHC1	WT
	213	19.628	64.582	26.775	64.271	23.461	67.586	23.357	61.268	23.357	62.2	20.25	63.65	26.154	64.375	23.875	61.993	OHC	OHC1	WT
	214	26.983	63.443	33.819	63.443	30.815	66.55	30.608	60.853	31.333	61.682	27.915	62.511	33.405	63.443	31.437	61.578	OHC	OHC1	WT
	215	34.648	63.546	41.484	63.339	38.273	66.654	37.859	60.335	38.066	61.371	35.165	62.925	41.173	63.236	38.376	61.578	OHC	OHC1	WT
	216	42.623	62.925	49.563	62.925	46.559	66.136	46.766	60.025	46.456	61.06	43.348	62.407	49.045	62.718	46.352	60.853	OHC	OHC1	WT
	217	50.185	62.821	56.917	62.821	54.328	66.032	53.81	59.507	54.328	60.75	51.013	61.578	56.089	63.65	54.328	60.853	OHC	OHC1	WT
	218	57.228	61.993	63.857	61.475	60.75	64.997	60.75	58.782	60.853	59.818	57.953	60.957	63.546	61.268	60.853	59.61	OHC	OHC1	WT
	219	64.582	61.786	71.729	60.957	68.829	64.479	68	58.057	68.415	59.196	65.204	61.164	71.108	61.268	68.311	59.092	OHC	OHC1	WT
	220	72.351	60.543	78.876	60.335	75.769	63.236	75.769	57.228	75.976	58.16	72.765	59.3	78.462	59.714	76.183	58.367	OHC	OHC1	WT
	221	79.705	59.818	86.127	59.921	82.916	63.132	82.812	56.917	82.812	57.953	80.223	59.507	85.505	59.714	83.019	57.953	OHC	OHC1	WT
	222	86.748	60.025	93.895	59.818	90.374	62.821	90.374	56.814	90.581	57.953	87.266	58.678	93.067	60.232	90.995	58.16	OHC	OHC1	WT
	223	94.413	59.921	100.835	59.921	97.831	62.925	97.935	56.917	98.039	58.16	95.035	59.403	100.524	60.646	98.453	58.264	OHC	OHC1	WT
	224	101.975	58.885	108.189	58.885	105.6	61.993	105.082	55.985	105.496	57.124	102.493	59.196	107.775	59.196	105.186	57.228	OHC	OHC1	WT
	225	109.536	58.782	116.061	58.264	113.265	61.889	112.851	55.985	112.954	56.814	110.675	58.264	115.544	58.367	113.472	57.124	OHC	OHC1	WT
	226	116.89	58.16	123.416	58.575	120.412	61.993	120.515	55.364	120.619	56.607	117.719	57.642	123.001	58.367	120.93	56.607	OHC	OHC1	WT
	227	124.141	58.575	130.873	60.025	127.455	62.718	127.766	56.192	127.973	57.642	124.659	58.367	130.459	59.196	127.766	57.435	OHC	OHC1	WT
	228	131.495	59.714	137.606	60.335	134.809	63.028	134.499	57.332	134.809	58.367	131.909	59.61	137.399	60.853	135.224	58.678	OHC	OHC1	WT
	229	138.435	60.543	145.064	61.682	142.164	64.479	141.749	58.367	142.578	59.61	138.849	60.543	144.442	61.682	142.371	59.507	OHC	OHC1	WT
	230	145.685	61.164	151.797	61.164	149.414	64.168	149.311	58.264	149.414	59.3	146.1	60.335	151.589	61.164	149.207	59.403	OHC	OHC1	WT
	231	152.107	59.921	158.529	60.439	155.94	64.064	155.318	57.228	155.836	58.367	152.625	59.921	158.011	60.232	155.733	58.575	OHC	OHC1	WT
	232	159.047	60.232	164.641	60.853	162.155	63.961	162.258	57.746	162.258	58.989	159.669	59.714	164.123	60.75	162.258	58.989	OHC	OHC1	WT
	233	164.951	61.578	170.959	62.303	167.748	65.1	167.748	58.471	168.991	59.921	166.091	60.025	170.337	62.096	169.405	59.818	OHC	OHC1	WT
	234	171.477	62.303	177.692	63.546	173.756	66.861	174.999	59.61	174.791	61.06	172.098	61.164	177.07	63.65	175.309	61.06	OHC	OHC1	WT
	235	178.21	63.546	184.114	64.479	181.006	67.068	181.421	61.06	181.731	62.2	179.038	62.925	183.699	64.375	182.042	62.303	OHC	OHC1	WT
	236	184.839	64.375	191.157	65.411	187.739	67.897	188.464	61.993	188.878	63.132	185.771	63.857	190.639	65.1	188.982	63.028	OHC	OHC1	WT
	237	192.089	65.204	198.097	66.239	195.3	69.036	195.404	63.028	195.507	64.375	192.814	65.204	197.579	66.239	195.715	64.375	OHC	OHC2	WT
	238	1.916	73.076	8.442	72.144	5.438	76.183	5.024	69.347	5.024	70.693	2.745	72.04	7.51	71.729	5.438	70.486	OHC	OHC2	WT
	239	9.063	72.247	16.314	71.522	12.585	75.044	12.585	68.518	12.999	69.554	9.995	71.522	15.692	71.211	12.896	69.554	OHC	OHC2	WT
	240	16.832	71.108	24.186	70.486	20.664	73.904	20.457	67.379	20.975	68.311	17.453	70.693	23.772	70.486	20.664	68.311	OHC	OHC2	WT
	241	25.325	69.865	31.954	69.45	28.847	72.765	28.536	66.861	28.951	67.586	25.947	69.45	31.229	69.761	29.054	67.586	OHC	OHC2	WT
	242	32.472	69.865	38.894	69.45	36.098	72.765	35.58	66.757	35.994	67.793	33.301	68.829	38.169	69.554	36.201	68	OHC	OHC2	WT
	243	39.516	69.554	46.352	68.933	43.348	72.247	43.245	66.136	43.348	67.068	40.344	68.622	45.731	69.14	43.245	67.068	OHC	OHC2	WT
	244	47.284	69.554	54.431	69.14	50.91	72.04	50.806	66.343	51.013	67.275	47.906	68.518	53.706	69.036	50.91	67.275	OHC	OHC2	WT
	245	55.053	69.036	61.786	68.622	58.782	71.315	58.678	65.618	58.782	66.654	55.674	68.415	61.371	68.518	58.989	66.654	OHC	OHC2	WT
	246	62.407	67.482	68.933	67.69	65.722	70.59	65.825	64.582	65.618	65.618	62.821	67.172	68	66.965	65.618	65.411	OHC	OHC2	WT
	247	69.45	67.69	75.665	66.757	72.972	69.968	72.558	64.064	72.454	65.411	70.072	66.965	75.147	66.654	72.661	64.997	OHC	OHC2	WT
	248	76.494	66.861	83.537	66.343	80.637	69.761	79.705	63.132	79.705	64.271	77.012	66.55	82.709	65.929	79.498	64.375	OHC	OHC2	WT
	249	83.952	66.861	90.995	66.032	88.095	69.554	87.163	63.339	86.852	64.893	84.47	66.757	90.063	65.514	86.852	64.686	OHC	OHC2	WT
	250	91.513	65.722	98.142	66.136	95.138	69.14	94.724	63.028	94.724	63.857	92.134	66.032	97.313	65.514	94.62	64.064	OHC	OHC2	WT
	251	98.66	66.239	105.703	66.032	103.01	68.829	102.493	62.925	102.493	63.961	99.696	65.411	104.978	65.825	102.596	64.168	OHC	OHC2	WT
	252	106.325	65.722	112.954	65.411	109.95	68.622	110.054	62.511	110.468	63.339	107.05	64.893	112.333	65.618	110.572	63.546	OHC	OHC2	WT
	253	113.886	65.307	120.308	65.411	117.304	68.622	116.994	62.407	117.408	63.546	114.715	65.1	119.583	65.204	117.304	63.443	OHC	OHC2	WT
	254	120.93	66.032	127.973	65.825	124.659	69.243	124.141	62.511	124.451	64.168	121.758	65.411	127.145	65.618	124.348	63.857	OHC	OHC2	WT
	255	128.802	65.825	135.845	67.068	132.634	69.968	132.22	62.925	132.738	64.271	129.32	65.929	135.327	66.654	132.945	64.168	OHC	OHC2	WT
	256	136.467	66.965	142.785	67.793	140.299	70.072	139.471	64.582	139.471	65.722	136.881	67.275	142.578	67.172	139.781	65.722	OHC	OHC2	WT
	257	144.132	67.068	150.554	67.69	147.653	70.383	147.653	64.789	147.964	65.825	144.65	66.861	150.036	68	148.171	66.032	OHC	OHC2	WT
	258	151.589	67.482	157.908	68.104	155.215	70.693	155.008	64.789	154.49	66.239	151.9	67.482	157.286	67.793	154.697	65.929	OHC	OHC2	WT
	259	158.736	67.275	165.055	68.104	162.051	70.901	161.844	65.204	162.362	66.343	159.669	67.172	164.433	68.311	162.673	66.343	OHC	OHC2	WT
	260	166.091	68.415	171.995	69.243	169.198	71.936	169.198	66.136	168.887	67.275	166.505	69.14	171.477	68.622	168.68	67.275	OHC	OHC2	WT
	261	173.548	69.45	180.178	70.279	176.863	72.972	177.277	67.068	177.277	68.415	174.066	69.14	179.763	70.279	177.381	68.311	OHC	OHC2	WT
	262	180.799	70.072	187.635	71.418	184.114	73.904	184.632	67.275	184.217	68.933	181.524	70.59	186.91	70.693	184.01	68.829	OHC	OHC2	WT
	263	188.257	71.315	194.679	72.04	191.882	74.837	191.779	68.415	191.986	69.761	189.396	70.279	194.057	71.729	192.089	69.761	OHC	OHC2	WT
	264	195.197	72.247	201.308	73.697	198.201	76.597	198.615	69.865	198.511	71.522	196.025	71.936	200.583	73.801	199.029	71.729	OHC	OHC2	WT
	265	201.929	73.594	208.041	74.94	204.83	78.048	205.037	71.729	205.348	73.179	202.654	73.904	207.523	74.837	205.14	72.972	OHC	OHC3	WT
	266	6.784	78.876	13.621	78.358	10.306	81.88	9.892	75.355	9.892	76.494	7.406	78.255	12.378	77.53	9.995	76.701	OHC	OHC3	WT
	267	14.449	77.84	21.182	77.115	18.075	80.637	17.557	74.526	17.246	75.769	15.174	77.323	20.457	76.494	17.453	75.562	OHC	OHC3	WT
	268	22.218	76.701	28.951	76.08	25.947	79.498	25.532	73.283	25.325	74.319	23.047	76.39	28.433	75.665	25.429	74.422	OHC	OHC3	WT
	269	29.883	75.872	36.305	75.562	33.819	78.876	32.99	72.972	33.094	74.112	30.608	75.769	35.58	75.458	33.197	74.215	OHC	OHC3	WT
	270	37.237	75.872	43.97	75.458	41.07	78.773	40.448	72.765	40.655	74.008	37.962	75.562	43.038	74.629	40.448	73.904	OHC	OHC3	WT
	271	44.488	75.355	51.117	74.733	48.009	78.255	47.491	72.247	47.491	73.594	45.213	74.733	49.874	74.008	47.491	73.386	OHC	OHC3	WT
	272	52.153	74.526	58.989	74.112	56.089	77.012	55.364	71.522	55.467	72.454	52.67	73.697	58.264	73.49	55.674	72.247	OHC	OHC3	WT
	273	59.714	73.801	65.722	74.008	63.236	76.597	62.925	71.004	63.132	72.247	60.543	73.283	65.204	73.697	63.339	72.247	OHC	OHC3	WT
	274	66.447	74.112	73.283	73.801	70.176	77.426	69.968	71.004	69.658	72.247	67.275	73.594	72.247	73.386	69.658	71.936	OHC	OHC3	WT
	275	73.697	73.283	80.637	72.972	77.53	75.976	77.012	70.072	76.597	71.418	74.422	72.869	79.291	71.626	76.597	71.108	OHC	OHC3	WT
	276	81.466	73.179	88.198	72.765	85.091	76.08	84.78	69.761	84.677	71.315	82.294	72.972	87.681	72.869	84.677	71.108	OHC	OHC3	WT
	277	88.924	73.076	95.449	72.661	92.342	75.665	92.549	69.347	92.238	70.797	89.856	72.351	95.035	72.144	92.342	70.59	OHC	OHC3	WT
	278	96.381	72.04	103.114	72.144	99.592	75.769	100.007	68.725	99.282	70.59	96.899	72.351	102.078	71.833	99.385	70.279	OHC	OHC3	WT
	279	103.425	71.626	110.261	71.626	107.361	75.147	106.843	68.622	106.843	69.865	103.943	71.833	109.64	71.211	106.739	69.968	OHC	OHC3	WT
	280	110.986	71.626	117.408	71.626	114.301	75.147	114.301	68.829	114.404	69.968	111.608	71.626	116.579	72.04	114.508	69.968	OHC	OHC3	WT
	281	118.237	72.454	125.073	72.454	121.551	75.872	121.344	69.554	121.448	70.901	119.169	72.04	124.244	72.04	121.655	70.797	OHC	OHC3	WT
	282	125.798	72.558	132.841	72.558	130.252	76.183	128.595	69.45	129.113	70.797	126.316	72.351	132.013	71.936	129.113	70.693	OHC	OHC3	WT
	283	133.463	72.869	140.714	73.283	136.985	76.701	137.606	70.279	138.02	71.626	134.292	72.661	140.092	73.594	137.503	71.522	OHC	OHC3	WT
	284	141.335	73.594	148.068	74.008	144.857	76.805	144.442	70.59	144.546	71.936	141.957	73.076	147.239	73.283	144.753	71.833	OHC	OHC3	WT
	285	148.586	74.319	155.836	74.008	152.315	77.53	152.315	71.315	152.418	72.661	149.414	73.801	155.008	74.319	152.522	72.454	OHC	OHC3	WT
	286	156.561	74.215	162.776	74.837	159.669	77.633	159.772	71.315	159.565	72.869	157.183	73.801	161.844	74.526	159.669	72.661	OHC	OHC3	WT
	287	163.294	74.629	169.612	75.044	166.505	78.151	166.194	71.936	166.194	73.179	163.605	74.422	168.68	74.422	166.091	73.076	OHC	OHC3	WT
	288	170.13	75.044	176.656	75.665	173.652	79.187	173.134	72.661	172.927	74.008	170.855	75.458	175.516	75.147	173.031	73.904	OHC	OHC3	WT
	289	177.277	76.183	183.803	76.701	179.97	79.498	180.592	73.801	180.488	74.733	177.899	75.147	183.078	76.287	180.695	74.733	OHC	OHC3	WT
	290	184.321	76.805	190.639	77.53	187.325	80.326	187.946	74.629	187.325	75.769	185.046	76.597	190.018	77.115	187.532	75.665	OHC	OHC3	WT
	291	191.675	78.048	197.786	79.291	194.368	81.776	194.99	75.769	194.782	77.323	192.089	77.737	197.061	78.669	194.99	77.012	IHC	IHC	WT
	292	4.022	87.888	11.549	87.059	8.235	91.409	7.613	84.366	7.475	85.333	4.92	86.921	10.651	86.99	8.027	85.54	IHC	IHC	WT
	293	11.894	87.128	18.869	86.507	15.692	90.581	15.278	83.468	14.518	85.126	12.723	86.438	17.971	86.23	15.14	84.987	IHC	IHC	WT
	294	19.007	85.747	26.258	85.264	23.081	89.2	22.322	82.225	22.252	83.468	20.043	85.747	24.946	84.228	21.907	83.606	IHC	IHC	WT
	295	26.603	85.126	34.061	85.057	30.125	88.371	30.332	81.673	30.125	82.847	27.57	84.435	33.025	84.642	30.608	83.054	IHC	IHC	WT
	296	34.751	85.264	42.485	84.987	38.963	88.647	38.618	81.88	38.825	82.916	35.58	84.642	41.449	85.264	39.101	83.261	IHC	IHC	WT
	297	43.038	84.918	50.633	84.573	47.25	88.302	46.421	81.811	46.697	83.399	43.866	85.264	49.805	84.642	46.49	83.33	IHC	IHC	WT
	298	50.841	83.745	58.367	83.054	54.984	86.852	54.915	80.223	54.5	81.742	51.669	83.814	57.47	83.054	54.708	81.742	IHC	IHC	WT
	299	58.851	82.985	66.378	83.054	62.787	86.507	62.718	79.463	62.442	80.844	59.61	82.225	65.204	82.156	62.58	80.844	IHC	IHC	WT
	300	66.861	83.123	74.319	82.847	70.797	86.369	70.866	79.601	70.383	81.397	67.69	83.192	73.49	82.432	70.245	81.259	IHC	IHC	WT
	301	74.871	82.502	82.812	82.294	79.152	85.885	79.429	79.049	78.6	80.292	75.7	82.087	81.776	81.949	78.531	80.499	IHC	IHC	WT
	302	83.089	81.811	90.546	81.397	87.094	85.057	86.541	78.013	87.094	79.532	83.917	80.43	89.787	81.535	87.301	79.601	IHC	IHC	WT
	303	90.995	81.569	98.315	81.5	94.586	85.298	95.345	78.324	94.862	79.636	91.617	81.431	97.417	81.431	94.862	79.567	IHC	IHC	WT
	304	98.315	82.674	105.773	82.26	101.767	86.127	102.113	78.738	101.975	80.257	99.212	82.26	105.013	82.467	101.975	80.326	IHC	IHC	WT
	305	105.911	81.5	112.954	81.707	109.57	85.091	109.225	78.117	109.225	79.636	106.601	81.431	111.987	80.81	109.087	79.567	IHC	IHC	WT
	306	113.368	81.362	120.964	81.569	117.235	85.229	117.443	77.909	116.821	79.636	114.266	81.086	120.343	81.086	117.028	79.567	IHC	IHC	WT
	307	121.655	81.846	129.32	81.984	125.522	85.298	125.384	78.393	125.591	79.567	122.483	81.431	128.284	80.534	125.246	79.636	IHC	IHC	WT
	308	129.803	83.365	137.468	83.365	134.084	86.955	134.015	79.636	133.532	81.5	130.701	82.881	136.916	83.365	133.946	81.362	IHC	IHC	WT
	309	138.02	83.365	145.409	83.019	142.095	87.025	141.611	79.843	141.68	81.293	138.642	83.434	144.373	82.743	141.335	81.362	IHC	IHC	WT
	310	145.893	83.296	153.005	83.019	149.829	86.955	149.207	79.843	149	81.224	146.514	83.779	152.176	83.296	149.207	81.224	IHC	IHC	WT
	311	153.143	82.674	161.153	83.365	157.494	86.748	157.424	79.843	157.148	81.017	153.972	82.053	160.325	83.019	157.424	81.293	IHC	IHC	WT
	312	161.499	84.401	169.371	85.229	165.366	88.198	165.089	81.362	164.882	82.95	162.396	85.022	168.542	84.815	165.297	83.158	IHC	IHC	WT
	313	169.785	85.298	177.657	86.334	173.376	89.372	174.481	82.398	174.135	83.917	170.476	85.16	176.414	85.782	174.066	83.848	IHC	IHC	WT
	314	178.071	85.851	186.013	86.817	181.938	90.063	182.56	83.019	182.146	84.953	179.038	85.16	184.908	87.301	182.767	84.677	IHC	IHC	WT
	315	186.703	86.472	194.299	87.508	190.225	90.339	191.053	83.365	190.708	84.539	187.325	85.92	193.332	86.472	190.708	84.677	IHC	IHC	WT
	316	194.644	87.715	201.964	89.165	198.304	92.065	198.442	85.091	198.166	86.403	195.197	87.37	200.997	88.682	198.649	86.61	IHC	IHC	WT
	317	202.309	89.027	209.767	90.408	206.314	93.308	206.729	86.541	206.383	87.784	203.207	88.406	208.869	89.925	206.798	87.922	IHC	IHC	WT

## Sheet: Pcdh15-n38 - Gpsm2 gen. int. qu
Pcdh15-n38 Het Gpsm2 Het							Pcdh15-n38 Het Gpsm2 Homo						Pcdh15-n38 Homo Gpsm2 Het					Pcdh15-n38 Homo Gpsm2 Homo
Organ of Corti						Organ of Corti						Organ of Corti						Organ of Corti
	radius (r)	angle (θ) (in radian)	Cell type				radius (r)	angle (θ) (in radian)	Cell type				radius (r)	angle (θ) (in radian)	Cell type				radius (r)	angle (θ) (in radian)	Cell type
Image 1	0.383358	1.20314	OHC1			Image 1	0.42126	1.57751	OHC1			Image 1	0.482531	0.574586	OHC1			Image 1	0.422938	3.29574	OHC1
	0.466626	2.32995	OHC1				0.419876	1.50084	OHC1				0.381816	1.13716	OHC1				0.407337	3.43539	OHC1
OHCs - 26	0.393795	1.48842	OHC1			OHCs - 25	0.325898	1.58289	OHC1			OHCs - 14	0.439551	-0.92547	OHC1			OHCs - 26	0.388181	0.780532	OHC1
IHCs - 8	0.397691	1.4776	OHC1			IHCs - 7	0.375914	1.44674	OHC1			IHCs - 4	0.49854	-0.67755	OHC1			IHCs - 8	0.420694	2.7341	OHC1
fragmented -0	0.339971	1.61119	OHC1			fragmented - 4 OHCs	0.353135	1.66055	OHC1			fragmented - 1 OHC	0.385785	0.767344	OHC1			fragmented - 15 OHCs, 1 IHC	0.437242	0.358588	OHC1
	0.369409	1.61767	OHC1				0.408286	1.77836	OHC1				0.444027	-0.62319	OHC2				0.466044	1.20903	OHC1
	0.334863	1.54007	OHC1				0.330014	1.5512	OHC1				0.404861	2.4793	OHC2				0.481033	0.831694	OHC1
	0.387097	1.43332	OHC1				0.389205	1.31111	OHC1				0.466265	-1.00225	OHC2				0.442254	4.6413	OHC1
	0.399375	1.72375	OHC1				0.387617	1.23202	OHC1				0.404824	2.20696	OHC2				0.36688	0.391958	OHC1
	0.377883	1.67916	OHC2				0.422325	1.76104	OHC2				0.408986	3.41805	OHC3				0.430459	4.57435	OHC2
	0.381327	2.0191	OHC2				0.422447	1.61644	OHC2				0.377859	3.29449	OHC3				0.443808	2.14301	OHC2
	0.402933	1.41624	OHC2				0.418175	1.69137	OHC2				0.346913	0.931116	OHC3				0.384441	0.343018	OHC2
	0.400468	1.8001	OHC2				0.393525	1.97625	OHC2				0.435951	3.63697	OHC3				0.396129	2.4911	OHC2
	0.356571	1.45994	OHC2				0.40132	1.63071	OHC2				0.371285	1.65053	OHC3				0.402777	1.14842	OHC2
	0.391328	1.61199	OHC2				0.40317	1.66172	OHC2				0.368498	2.2881	IHC				0.38425	0.846437	OHC2
	0.378143	1.54849	OHC2				0.315921	1.54643	OHC2				0.280668	2.07785	IHC				0.42078	1.8955	OHC2
	0.384961	1.84678	OHC2				0.391834	1.54543	OHC2				0.411091	0.939561	IHC				0.423897	2.12552	OHC2
	0.377905	1.43271	OHC2				0.391982	1.59174	OHC3				0.356213	2.0805	IHC				0.479085	3.78383	OHC2
	0.389887	1.70534	OHC3				0.379922	1.60236	OHC3										0.417385	1.25529	OHC3
	0.374286	1.61585	OHC3				0.365211	1.59849	OHC3			image 2	0.417416	2.98607	OHC1				0.42063	2.0733	OHC3
	0.404193	1.61503	OHC3				0.390482	1.64323	OHC3				0.4313	4.32055	OHC1				0.358217	-0.85056	OHC3
	0.367171	1.82592	OHC3				0.400946	1.58656	OHC3				0.419034	0.655084	OHC1				0.450232	1.00888	OHC3
	0.391959	1.45855	OHC3				0.410444	1.61345	OHC3				0.433971	-0.73691	OHC1				0.421629	1.32688	OHC3
	0.415676	1.6	OHC3				0.409639	1.56608	OHC3			OHCs - 22	0.445536	0.742723	OHC1				0.434317	2.02968	OHC3
	0.415757	1.77155	OHC3				0.387666	1.48619	OHC3			IHCs - 0	0.385259	0.130267	OHC1				0.379275	-0.98169	OHC3
	0.417753	1.67991	OHC3				0.36203	1.81702	IHC			fragmented - 4 OHCs	0.430273	0.465959	OHC1				0.438542	1.0229	OHC3
	0.339893	1.75699	IHC				0.325426	1.7741	IHC				0.446857	-0.95182	OHC2				0.427318	2.13612	IHC
	0.370935	1.66766	IHC				0.342359	1.71741	IHC				0.428393	2.64822	OHC2				0.42853	1.22482	IHC
	0.321452	1.53374	IHC				0.347752	1.36908	IHC				0.444258	-0.67749	OHC2				0.414062	0.897881	IHC
	0.370184	1.45744	IHC				0.345015	1.34237	IHC				0.388307	2.45379	OHC2				0.39578	1.40934	IHC
	0.364152	1.68293	IHC				0.328516	1.794	IHC				0.392364	1.79222	OHC2				0.459707	0.899589	IHC
	0.381633	1.34324	IHC				0.33662	1.74844	IHC				0.444655	4.25692	OHC2				0.413011	1.79173	IHC
	0.334976	1.79647	IHC										0.341733	2.77278	OHC2				0.422133	1.94897	IHC
	0.369485	1.702	IHC			image 2	0.393106	1.51014	OHC1				0.419853	-0.24377	OHC2				0.438606	1.02522	IHC
							0.395225	1.52909	OHC1				0.400781	2.14327	OHC3
image 2	0.369395	1.71588	OHC1				0.376816	1.64872	OHC1				0.408671	0.373413	OHC3			image 2	0.435141	0.02997	OHC1
	0.390928	2.03668	OHC1				0.386585	1.35771	OHC1				0.365834	1.98024	OHC3				0.37749	0.467743	OHC1
	0.342058	1.66938	OHC1			OHCs - 11	0.376347	1.90294	OHC2				0.379191	0.845469	OHC3				0.426582	0.718545	OHC1
	0.315259	1.63854	OHC1			IHCs - 3	0.375187	1.67669	OHC2				0.374018	2.39704	OHC3				0.473759	0.572704	OHC1
	0.283769	1.61927	OHC1			fragmented - 2 OHCs	0.428068	1.8473	OHC2				0.384545	3.50888	OHC3			OHCs - 27	0.464357	0.919586	OHC1
OHCs - 28	0.368207	1.95189	OHC1				0.387052	1.75776	OHC2				0.379755	1.57891	OHC3			IHCs - 8	0.243229	4.50485	OHC1
IHCs - 8	0.359345	1.80647	OHC1				0.369011	1.63288	OHC3									fragmented - 13 OHCs, 1 IHC	0.410764	1.18343	OHC1
fragmented -0	0.36442	1.84884	OHC1				0.401117	1.48107	OHC3			image 3	0.3681	2.52327	OHC1				0.371935	0.544655	OHC1
	0.352627	1.77713	OHC1				0.364382	1.52252	OHC3				0.389115	0.489822	OHC1				0.39952	1.57564	OHC1
	0.328116	1.65945	OHC2				0.367404	1.29998	IHC				0.411015	2.74188	OHC1				0.403983	2.16703	OHC2
	0.394739	1.89494	OHC2				0.327818	1.52631	IHC				0.389345	2.85525	OHC1				0.49634	3.78806	OHC2
	0.414005	1.20672	OHC2				0.338516	1.84174	IHC			OHCs - 33	0.381617	4.70364	OHC1				0.446992	-0.41524	OHC2
	0.401698	1.89113	OHC2									IHCs - 0	0.452672	2.60145	OHC1				0.373289	0.107742	OHC2
	0.345894	1.48863	OHC2			image 3	0.385319	1.77488	OHC1			fragmented - 1 OHCs	0.38073	0.600779	OHC1				0.435167	3.62057	OHC2
	0.345719	1.96793	OHC2				0.383986	1.53732	OHC1				0.407693	2.97068	OHC1				0.429476	2.15976	OHC2
	0.391055	1.58499	OHC2				0.400018	1.66848	OHC1				0.389679	4.54276	OHC1				0.150349	1.03425	OHC2
	0.394919	1.94571	OHC2				0.410052	1.50562	OHC1				0.369071	1.41006	OHC1				0.420341	3.68123	OHC2
	0.394664	1.63059	OHC2			OHCs - 26	0.437961	1.59445	OHC1				0.364872	4.71239	OHC1				0.455118	2.8338	OHC2
	0.400561	1.95548	OHC3			IHCs - 7	0.41217	1.67491	OHC1				0.444241	2.29309	OHC2				0.380358	-0.96092	OHC3
	0.329732	1.44084	OHC3			fragmented - 4 OHCs	0.414811	1.698	OHC1				0.416716	-1.09893	OHC2				0.452931	0.98014	OHC3
	0.406482	1.85372	OHC3				0.408389	1.62471	OHC1				0.4411	2.8939	OHC2				0.412684	0.691977	OHC3
	0.367582	1.71732	OHC3				0.359234	1.8786	OHC1				0.426166	1.00994	OHC2				0.379763	0.777787	OHC3
	0.423576	1.7055	OHC3				0.415385	1.84028	OHC2				0.402718	2.55469	OHC2				0.414204	0.303415	OHC3
	0.392771	1.68254	OHC3				0.388391	1.55973	OHC2				0.403507	1.52782	OHC2				0.476368	3.76702	OHC3
	0.394365	1.6565	OHC3				0.43231	1.63827	OHC2				0.410034	3.35533	OHC2				0.384103	2.50415	OHC3
	0.416486	1.84712	OHC3				0.423795	1.64263	OHC2				0.424773	-0.05937	OHC2				0.452691	2.32218	OHC3
	0.34401	1.6681	OHC3				0.385089	1.53341	OHC2				0.41434	3.73562	OHC2				0.437645	2.05851	OHC3
	0.368458	1.4137	OHC3				0.370616	1.70187	OHC2				0.335461	0.080523	OHC2				0.397179	1.98726	IHC
	0.336371	1.72973	IHC				0.33407	1.35164	OHC2				0.417937	-1.05237	OHC2				0.440935	1.12025	IHC
	0.376284	1.52567	IHC				0.402879	1.69042	OHC2				0.412605	1.99664	OHC3				0.426404	1.96287	IHC
	0.362298	1.64859	IHC				0.372879	1.4879	OHC2				0.424361	3.71223	OHC3				0.440269	1.14802	IHC
	0.364975	1.28722	IHC				0.41275	1.46704	OHC3				0.368296	2.13318	OHC3				0.483932	2.10923	IHC
	0.337272	1.54241	IHC				0.412652	1.76738	OHC3				0.396602	3.07513	OHC3				0.398661	1.72054	IHC
	0.288419	1.70717	IHC				0.405503	1.64117	OHC3				0.402585	2.23038	OHC3				0.417832	1.42131	IHC
	0.351353	1.64355	IHC				0.404094	1.62867	OHC3				0.413143	-0.48034	OHC3				0.432195	1.98188	IHC
	0.299477	1.38807	IHC				0.427471	1.93102	OHC3				0.380037	3.60785	OHC3
							0.423609	1.62154	OHC3				0.401067	2.16592	OHC3			image 3	0.384034	1.18172	OHC1
image 3	0.333314	2.10216	OHC1				0.402964	1.71792	OHC3				0.385411	4.69636	OHC3				0.432117	0.798636	OHC1
	0.343031	1.79918	OHC1				0.413319	1.65976	OHC3				0.427149	3.56403	OHC3				0.455874	1.07591	OHC1
	0.378085	1.72051	OHC1				0.35269	1.51785	IHC				0.372058	1.41514	OHC3				0.409001	0.642893	OHC1
	0.394346	1.59092	OHC1				0.347385	1.69229	IHC									OHCs - 27	0.232319	0.823468	OHC1
	0.382779	1.70585	OHC1				0.350004	1.71073	IHC			image 4	0.406841	1.03987	OHC1			IHCs - 8	0.43186	0.665503	OHC1
	0.409463	2.03403	OHC1				0.3336	1.45602	IHC				0.459765	2.48969	OHC1			fragmented - 14 OHCs, 3 IHCs	0.398977	1.80859	OHC1
	0.424904	1.92132	OHC1				0.359132	1.353	IHC				0.394905	0.944487	OHC1				0.451204	1.32422	OHC1
OHCs - 26	0.375022	1.71681	OHC1				0.379072	1.68762	IHC				0.415702	1.04016	OHC1				0.429149	0.761547	OHC1
IHCs - 8	0.397198	1.69239	OHC1				0.305915	1.44412	IHC			OHCs - 34	0.415348	1.01451	OHC1				0.438118	0.390398	OHC2
fragmented -0	0.382724	1.78649	OHC2									IHCs - 0	0.42344	2.50162	OHC1				0.383155	1.23838	OHC2
	0.415365	1.71041	OHC2			image 4	0.338338	1.50238	OHC1			fragmented - 3 OHCs	0.403333	1.6752	OHC1				0.395621	-0.94978	OHC2
	0.401578	1.78442	OHC2				0.343615	1.68839	OHC1				0.363487	3.79331	OHC1				0.387422	0.795193	OHC2
	0.396511	1.70003	OHC2				0.412454	1.58573	OHC1				0.427589	2.23499	OHC1				0.439815	3.32118	OHC2
	0.332862	1.67344	OHC2				0.375075	1.58757	OHC1				0.379563	4.55656	OHC1				0.448758	2.69283	OHC2
	0.339208	1.52003	OHC2			OHCs - 27	0.392148	1.48209	OHC1				0.375522	-0.58829	OHC1				0.439459	0.159952	OHC2
	0.382242	1.83781	OHC2			IHCs - 8	0.34906	1.46764	OHC1				0.447139	2.34668	OHC2				0.410089	1.21348	OHC2
	0.344644	1.48267	OHC2			fragmented - 10 OHCs, 2 IHCs	0.343424	1.38539	OHC1				0.419867	2.44027	OHC2				0.421752	-0.39718	OHC2
	0.340808	1.62189	OHC2				0.452144	1.23286	OHC1				0.435729	2.67351	OHC2				0.460202	2.09683	OHC3
	0.354803	1.61199	OHC3				0.460939	1.37196	OHC1				0.411558	1.14554	OHC2				0.451656	2.983	OHC3
	0.361243	1.80361	OHC3				0.450181	1.44721	OHC2				0.356773	2.02766	OHC2				0.436843	2.07049	OHC3
	0.360991	1.59261	OHC3				0.425034	1.53598	OHC2				0.43801	2.58337	OHC2				0.429515	1.69289	OHC3
	0.35173	1.62816	OHC3				0.422055	1.50109	OHC2				0.392873	0.619942	OHC2				0.422776	1.8874	OHC3
	0.394301	1.64598	OHC3				0.385596	1.70581	OHC2				0.396408	2.31501	OHC2				0.44587	3.47262	OHC3
	0.365963	1.34227	OHC3				0.393705	1.80146	OHC2				0.441978	2.51151	OHC2				0.349672	0.307381	OHC3
	0.385712	1.78668	OHC3				0.450653	1.77579	OHC2				0.403174	1.46618	OHC2				0.403064	0.36777	OHC3
	0.390124	1.27592	OHC3				0.405593	1.46861	OHC2				0.443629	2.25898	OHC2				0.421103	1.4004	OHC3
	0.353892	1.77067	IHC				0.380546	1.62995	OHC2				0.37227	1.49468	OHC3				0.413475	1.19075	IHC
	0.291557	1.45118	IHC				0.382025	1.75411	OHC2				0.416536	3.3789	OHC3				0.379069	2.13661	IHC
	0.323127	1.88575	IHC				0.421645	1.93724	OHC3				0.377392	3.14179	OHC3				0.439805	1.27663	IHC
	0.325169	1.37645	IHC				0.387696	1.46696	OHC3				0.385712	0.013555	OHC3				0.429614	1.53233	IHC
	0.306252	1.66609	IHC				0.434711	1.61413	OHC3				0.320495	2.06139	OHC3				0.421328	1.46898	IHC
	0.318214	1.68923	IHC				0.399525	1.28635	OHC3				0.406672	1.88606	OHC3				0.413948	1.12686	IHC
	0.383705	1.4224	IHC				0.380152	1.76984	OHC3				0.429591	-1.13832	OHC3				0.378755	2.10187	IHC
	0.338801	1.30221	IHC				0.443542	1.65675	OHC3				0.425408	-0.41155	OHC3				0.410881	2.07367	IHC
							0.407371	1.51087	OHC3				0.463603	1.91665	OHC3
image 4	0.32357	1.58119	OHC1				0.369555	1.69632	OHC3				0.4266	1.74536	OHC3			image 4	0.425515	0.801684	OHC1
	0.391367	1.76745	OHC1				0.411058	1.76663	OHC3				0.344826	0.33165	OHC3				0.452143	1.09657	OHC1
	0.302268	1.75254	OHC1				0.358923	1.8304	IHC				0.388276	1.47866	OHC3				0.443036	1.1702	OHC1
	0.343432	1.78577	OHC1				0.363511	1.31935	IHC										0.420439	0.407605	OHC1
	0.350188	1.31073	OHC1				0.320533	1.23956	IHC			image 5	0.395663	-1.09436	OHC1			OHCs - 27	0.417315	-0.32002	OHC1
	0.354518	1.40819	OHC1				0.337601	1.58132	IHC				0.387445	2.97835	OHC1			IHCs - 9	0.455461	0.404277	OHC1
OHCs - 27	0.405783	1.57073	OHC1				0.373873	1.39023	IHC				0.438047	4.62151	OHC1			fragmented - 11 OHCs, 3 IHCs	0.420195	-0.58734	OHC1
IHCs - 9	0.396447	1.38149	OHC1				0.342965	1.55074	IHC				0.415849	3.01987	OHC1				0.342563	1.29311	OHC1
fragmented -0	0.365323	1.37721	OHC1				0.320166	1.35725	IHC			OHCs - 87	0.396393	0.11313	OHC1				0.433709	0.826885	OHC1
	0.388682	1.92937	OHC2				0.356186	1.40151	IHC			IHCs - 11	0.39585	2.92353	OHC1				0.415312	1.00474	OHC2
	0.367565	1.5469	OHC2									fragmented - 8 OHCs	0.47373	4.08799	OHC1				0.39371	0.300481	OHC2
	0.339203	1.48236	OHC2			image 5	0.386168	1.53272	OHC1				0.397594	2.64892	OHC1				0.415066	-0.56953	OHC2
	0.385834	1.92965	OHC2				0.421381	1.61594	OHC1				0.422829	4.6449	OHC1				0.437803	-0.59532	OHC2
	0.301303	1.32739	OHC2				0.389763	1.18808	OHC1				0.435406	2.54133	OHC1				0.449249	1.87754	OHC2
	0.389632	1.42772	OHC2				0.396615	1.33638	OHC1				0.402467	4.49125	OHC1				0.41649	1.01626	OHC2
	0.402446	1.6811	OHC2			OHCs - 28	0.432186	1.47261	OHC1				0.43385	3.2723	OHC1				0.447646	2.4768	OHC2
	0.375851	1.53665	OHC2			IHCs - 7	0.427918	1.50974	OHC1				0.409646	2.77134	OHC1				0.420378	2.00086	OHC2
	0.386646	1.52417	OHC2			fragmented - 11 OHCs, 3 IHCs	0.42967	1.2797	OHC1				0.424906	0.338231	OHC1				0.40174	0.512052	OHC2
	0.392616	1.66092	OHC3				0.441165	1.43537	OHC1				0.366606	0.942729	OHC1				0.374835	1.9616	OHC3
	0.401086	1.69787	OHC3				0.393894	1.74818	OHC1				0.456777	2.45748	OHC1				0.421882	2.33982	OHC3
	0.29736	1.80635	OHC3				0.372358	1.78898	OHC2				0.477063	4.20667	OHC1				0.40155	2.63272	OHC3
	0.369767	1.32328	OHC3				0.406347	1.60409	OHC2				0.431891	2.47056	OHC1				0.376087	2.49398	OHC3
	0.290359	1.58565	OHC3				0.416082	1.6734	OHC2				0.392444	4.24475	OHC1				0.456758	1.93081	OHC3
	0.292329	1.35813	OHC3				0.449176	1.40962	OHC2				0.379288	1.42147	OHC1				0.446782	1.92097	OHC3
	0.394024	1.70737	OHC3				0.466766	1.40644	OHC2				0.443258	2.59918	OHC1				0.391485	1.45319	OHC3
	0.388004	1.39579	OHC3				0.413584	1.76774	OHC2				0.403803	4.40733	OHC1				0.469967	2.07734	OHC3
	0.369138	1.37425	OHC3				0.358126	1.71824	OHC2				0.393518	2.98656	OHC1				0.440147	1.92559	OHC3
	0.29165	1.74574	IHC				0.458365	1.65081	OHC2				0.403661	3.27467	OHC1				0.381226	1.97996	IHC
	0.395188	1.48058	IHC				0.400348	1.37793	OHC2				0.416926	2.45203	OHC1				0.435592	1.24337	IHC
	0.294014	1.67649	IHC				0.424158	1.64419	OHC2				0.395382	2.51241	OHC1				0.431289	1.17718	IHC
	0.357112	1.27024	IHC				0.409322	1.44305	OHC3				0.398645	3.84666	OHC1				0.400488	1.94472	IHC
	0.277917	1.39668	IHC				0.381381	1.60978	OHC3				0.445521	4.39763	OHC1				0.403899	1.42058	IHC
	0.331644	1.55834	IHC				0.409872	1.49314	OHC3				0.424202	2.3683	OHC1				0.386292	1.3761	IHC
	0.381988	1.65092	IHC				0.444183	1.65299	OHC3				0.341427	2.01938	OHC1				0.396023	1.27517	IHC
	0.28056	1.69682	IHC				0.440549	1.54456	OHC3				0.410091	2.62772	OHC2				0.42477	1.54729	IHC
	0.369009	1.44751	IHC				0.413355	1.65656	OHC3				0.459984	3.81646	OHC2				0.42638	1.8572	IHC
							0.414201	1.46389	OHC3				0.443108	0.808794	OHC2
image 5	0.356661	1.58178	OHC1				0.403634	1.64706	OHC3				0.380879	3.6261	OHC2			image 5	0.363484	2.03598	OHC1
	0.40098	1.15302	OHC1				0.430704	1.62627	OHC3				0.366186	1.33373	OHC2				0.470918	2.29697	OHC1
	0.351536	1.58706	OHC1				0.316257	1.52967	IHC				0.39084	0.736945	OHC2				0.460162	2.49244	OHC1
	0.386532	1.3047	OHC1				0.345995	1.87545	IHC				0.405653	-0.18939	OHC2				0.413382	2.25836	OHC1
	0.359074	1.46939	OHC2				0.414895	2.62848	IHC				0.386054	1.39913	OHC2			OHCs - 14	0.356899	1.98645	OHC1
OHCs - 13	0.384656	1.42815	OHC2				0.338981	1.53839	IHC				0.433118	0.577314	OHC2			IHCs - 4	0.364373	0.357164	OHC2
IHCs - 4	0.391256	0.951065	OHC2				0.327616	1.783	IHC				0.437885	3.65295	OHC2			fragmented - 7 OHCs, 1 IHCs	0.393059	4.40442	OHC2
fragmented -0	0.380345	1.75377	OHC2				0.288742	1.98593	IHC				0.401654	-0.02992	OHC2				0.443582	1.37648	OHC2
	0.391251	1.53922	OHC3				0.284733	2.09716	IHC				0.405468	1.20084	OHC2				0.408342	2.85862	OHC2
	0.409754	1.67336	OHC3										0.430213	0.997777	OHC2				0.251623	1.81521	OHC3
	0.360357	1.69425	OHC3			image 6	0.358854	1.77875	OHC1				0.438398	3.90017	OHC2				0.425854	2.95905	OHC3
	0.343777	1.69114	OHC3				0.457444	1.57549	OHC1				0.39293	0.850473	OHC2				0.408451	2.33295	OHC3
	0.410794	1.19491	OHC3				0.417393	1.34853	OHC1				0.467482	3.59313	OHC2				0.400558	0.954064	OHC3
	0.375538	1.57062	IHC				0.43446	1.26215	OHC1				0.448381	2.70565	OHC2				0.406702	1.11885	OHC3
	0.359083	1.59085	IHC			OHCs - 27	0.450094	1.58037	OHC1				0.354786	2.36751	OHC2				0.412632	0.933497	IHC
	0.37818	1.5564	IHC			IHCs - 7	0.412556	1.56086	OHC1				0.435688	1.00983	OHC2				0.391867	1.1259	IHC
	0.385024	1.45834	IHC			fragmented - 6 OHCs, 1 IHCs	0.395607	1.26616	OHC1				0.371272	1.34444	OHC2				0.354871	0.967238	IHC
							0.425649	1.49722	OHC1				0.436903	0.716492	OHC2				0.462233	4.20341	IHC
image 6	0.32265	1.61595	OHC1				0.426566	1.36345	OHC1				0.432568	1.22029	OHC2
	0.299825	2.39645	OHC1				0.408859	1.71803	OHC2				0.413275	1.38002	OHC2			image 6	0.441448	3.90678	OHC1
	0.294835	1.76056	OHC1				0.427363	1.61277	OHC2				0.400436	2.00908	OHC2				0.448167	2.01711	OHC1
	0.339801	1.65945	OHC1				0.412601	1.72745	OHC2				0.366277	0.731578	OHC2				0.463441	2.64761	OHC1
	0.297337	1.67588	OHC1				0.43721	1.56039	OHC2				0.421555	1.24973	OHC2				0.43743	3.02514	OHC1
OHCs - 37	0.264371	2.12148	OHC1				0.443795	1.61973	OHC2				0.391204	0.889988	OHC2			OHCs - 12	0.422223	0.191374	OHC2
IHCs - 12	0.209758	1.72657	OHC1				0.390478	1.6738	OHC2				0.419135	-1.34038	OHC2			IHCs - 4	0.474361	2.14675	OHC2
fragmented -0	0.247641	1.73613	OHC1				0.406321	1.85949	OHC2				0.376942	3.14828	OHC3			fragmented - 5 OHCs, 2 IHCs	0.39667	0.160727	OHC2
	0.329832	2.22663	OHC1				0.404952	1.36443	OHC2				0.365793	0.903282	OHC3				0.419088	3.32674	OHC2
	0.307347	1.57075	OHC1				0.418782	1.57575	OHC2				0.400494	3.38363	OHC3				0.367637	0	OHC3
	0.282527	2.00414	OHC1				0.396889	1.61463	OHC3				0.457591	3.70635	OHC3				0.328793	2.13802	OHC3
	0.236623	1.88446	OHC1				0.417543	1.71635	OHC3				0.475904	4.11884	OHC3				0.395396	3.11954	OHC3
	0.268477	1.37578	OHC1				0.41385	1.67443	OHC3				0.346374	1.38835	OHC3				0.399358	1.68942	OHC3
	0.2463	2.37553	OHC2				0.41572	1.54303	OHC3				0.363675	2.50362	OHC3				0.392129	1.11605	IHC
	0.276395	1.6964	OHC2				0.433086	1.60962	OHC3				0.349333	0.948442	OHC3				0.347258	1.91352	IHC
	0.151247	2.22354	OHC2				0.412356	1.5919	OHC3				0.121354	-1.54948	OHC3				0.382314	1.85699	IHC
	0.258338	1.27353	OHC2				0.468578	2.15036	OHC3				0.42927	1.18517	OHC3				0.430861	1.39439	IHC
	0.326117	1.71055	OHC2				0.401082	1.49575	OHC3				0.413354	1.16928	OHC3
	0.192948	1.86311	OHC2				0.406533	1.59379	OHC3				0.424995	3.96151	OHC3			image 7	0.406056	3.57183	OHC1
	0.225882	1.64335	OHC2				0.388978	1.57076	IHC				0.424274	3.15411	OHC3				0.341214	2.06196	OHC1
	0.244029	1.78149	OHC2				0.341139	1.51209	IHC				0.376024	0.047192	OHC3				0.469956	2.21571	OHC1
	0.197111	2.20664	OHC2				0.353263	1.61463	IHC				0.314929	2.14157	OHC3				0.437192	3.03398	OHC1
	0.272552	1.41425	OHC2				0.365253	1.68556	IHC				0.388471	2.18171	OHC3			OHCs - 13	0.368041	2.18074	OHC2
	0.285062	1.55258	OHC2				0.396107	1.0999	IHC				0.39677	3.45872	OHC3			IHCs - 5	0.356859	1.96524	OHC2
	0.267898	1.66509	OHC2				0.343651	1.52311	IHC				0.391021	0.245024	OHC3			fragmented - 6 OHCs, 2 IHCs	0.400488	1.72505	OHC2
	0.161139	2.30425	OHC3				0.354236	1.62791	IHC				0.381602	2.10845	OHC3				0.452543	2.91195	OHC2
	0.139453	1.67945	OHC3										0.449361	3.67171	OHC3				0.369949	1.37997	OHC2
	0.113374	1.80477	OHC3			image 7	0.37168	1.7582	OHC1				0.419483	-1.50148	OHC3				0.381593	0.725916	OHC3
	0.122611	1.695	OHC3				0.419137	1.5877	OHC1				0.415406	2.85438	OHC3				0.411389	3.018	OHC3
	0.133435	2.41873	OHC3				0.40759	1.4516	OHC1				0.384345	2.96302	OHC3				0.375532	1.5815	OHC3
	0.223985	1.52257	OHC3				0.445959	1.33752	OHC1				0.405571	1.94826	OHC3				0.363742	2.78623	OHC3
	0.12701	1.48691	OHC3			OHCs - 12	0.403632	1.98233	OHC2				0.372657	3.12671	OHC3				0.450349	1.82526	IHC
	0.218204	1.75934	OHC3			IHCs - 3	0.430237	1.39383	OHC2				0.434377	4.06665	OHC3				0.412537	1.72303	IHC
	0.232771	1.52751	OHC3			fragmented - 1 OHC	0.361291	1.61903	OHC2				0.375495	2.44027	OHC3				0.413415	1.36999	IHC
	0.301498	1.67253	OHC3				0.446955	1.46004	OHC2				0.148037	3.83404	OHC3				0.40911	1.56602	IHC
	0.234929	1.5926	OHC3				0.410511	1.52011	OHC3				0.407712	3.35559	OHC3				0.405716	1.02744	IHC
	0.258007	1.68976	OHC3				0.40928	1.59997	OHC3				0.334823	1.18662	IHC
	0.256824	1.33853	IHC				0.41843	1.73566	OHC3				0.342205	0.524675	IHC			image 8	0.408782	0.56593	OHC1
	0.322125	1.32322	IHC				0.431108	1.77617	OHC3				0.351407	0.575094	IHC				0.439022	2.9377	OHC1
	0.2857	1.91264	IHC				0.357237	1.552	IHC				0.326809	1.57062	IHC				0.413055	0.38164	OHC1
	0.239107	1.54938	IHC				0.332666	1.61902	IHC				0.365481	1.2788	IHC				0.409317	0.538675	OHC1
	0.258472	1.11544	IHC				0.362463	1.47756	IHC				0.351189	1.41842	IHC			OHCs - 28	0.367403	3.15464	OHC1
	0.217248	1.50082	IHC										0.39839	1.18278	IHC			IHCs - 8	0.457679	2.462	OHC1
	0.281785	1.58935	IHC										0.299976	1.55872	IHC			fragmented - 9 OHCs, 2 IHCs	0.441845	2.85472	OHC1
	0.207514	1.72525	IHC										0.315533	1.96232	IHC				0.413318	2.99823	OHC1
	0.253809	1.25004	IHC										0.307886	1.30754	IHC				0.442495	2.52707	OHC1
	0.208981	1.5708	IHC										0.321255	0.987625	IHC				0.426955	4.62549	OHC2
	0.188816	1.62563	IHC																0.401823	3.35383	OHC2
	0.291776	1.60485	IHC									image 6	0.412051	2.20422	OHC1				0.402944	0.236666	OHC2
													0.428602	2.34185	OHC1				0.433704	3.72342	OHC2
													0.462387	2.36881	OHC1				0.42334	2.33525	OHC2
													0.441841	0.712049	OHC1				0.421842	1.4005	OHC2
												OHCs - 33	0.387245	1.24234	OHC1				0.416795	1.70449	OHC2
												IHCs - 9	0.451863	2.39436	OHC1				0.412192	2.75564	OHC2
												fragmented - 2 OHCs	0.360077	0.710165	OHC1				0.331934	0.707138	OHC2
													0.420405	2.20294	OHC1				0.417584	3.36242	OHC2
													0.397708	0.572468	OHC1				0.293118	2.41418	OHC3
													0.393276	0	OHC1				0.401145	1.12008	OHC3
													0.408751	1.88338	OHC1				0.420374	2.60991	OHC3
													0.374329	0.018314	OHC2				0.406421	0.892918	OHC3
													0.414915	2.56376	OHC2				0.372018	0.342673	OHC3
													0.355126	0.577588	OHC2				0.364587	0.037039	OHC3
													0.370754	3.77548	OHC2				0.329691	0.625404	OHC3
													0.473495	2.29983	OHC2				0.355294	1.67727	OHC3
													0.469923	2.47669	OHC2				0.41588	3.34337	OHC3
													0.362685	1.39576	OHC2				0.396459	1.25956	IHC
													0.316547	0.701378	OHC2				0.410583	2.26767	IHC
													0.194339	3.64227	OHC2				0.402261	1.04654	IHC
													0.458264	4.0317	OHC2				0.484014	2.57215	IHC
													0.402441	2.95326	OHC2				0.421808	1.37052	IHC
													0.442314	3.46288	OHC3				0.376356	1.65684	IHC
													0.380029	2.80654	OHC3				0.397651	0.783566	IHC
													0.374893	2.84842	OHC3				0.408515	0.86456	IHC
													0.364113	3.10693	OHC3
													0.427069	2.65864	OHC3
													0.388708	1.6288	OHC3
													0.369369	2.41344	OHC3
													0.406313	2.73213	OHC3
													0.421112	2.60761	OHC3
													0.392697	2.36199	OHC3
													0.455967	2.22593	OHC3
													0.346621	1.75946	IHC
													0.443277	2.28398	IHC
													0.433571	0.799706	IHC
													0.410465	2.84766	IHC
													0.405131	2.51503	IHC
													0.444123	0.648683	IHC
													0.413219	1.34109	IHC
													0.45714	2.53561	IHC
													0.367039	1.35553	IHC
Pcdh15-n38 Het Gpsm2 Het							Pcdh15-n38 Het Gpsm2 Homo						Pcdh15-n38 Homo Gpsm2 Het					Pcdh15-n38 Homo Gpsm2 Homo
Crista						Crista						Crista						Crista
Angle from the tissue axis (°)						Angle from the tissue axis (°)						Angle from the tissue axis (°)						Angle from the tissue axis (°)
		2.526						2.862						11.182						61.39
		35.538						9.265						28.496						42.319
		2.045						15.524						37.782						29.358
		9.039						49.813						47.015						26.565
		12.68						5.44						20.583						39.806
		9.782						14.621						43.152						47.49
		8.647						18.435						45.924						67.38
		16.378						14.036						38.576						37.391
		0.796						1.672						36.809						45
		0.895						9.09						33.428						45
		1.005						23.962						41.387						38.157
		16.118						33.394						46.123						42.51
		0						37.569						52.125						53.13
		9.153						49.764						59.904						45
		26.565						41.186						30.982						39.806
		38.115						0						42.449						50.194
		11.689						18.435						42.51						34.695
		7.217						48.013						57.325						74.055
		0.909						20.533						14.416						80.538
		13.32						15.884						36.254						41.93
		11.828						17.381						54.782						36.483
		3.126						14.232						33.69						8.142
		19.784						32.905						42.879						38.66
		6.209						29.055						48.066						38.762
		27.656						61.189						46.848						36.092
		12.529						11.168						43.025						34.992
		13.803						16.928						38.936						51.34
		22.62						15.517						38.262						59.744
		12.37						15.068						39.253						52.431
		18.291						23.962						55.906						39.806
		2.603						12.665						37.339						41.186
		14.931						25.544						34.062						45
		11.508						25.346						37.172						24.444
		19.179						18.866						38.23						81.87
		17.266						36.87						36.779						59.036
		6.037						20.988						32.427						49.764
		37.522						21.251						14.621						63.435
		49.086						33.982						23.199						31.077
		29.358						2.862						36.262						29.055
		49.365						41.177						30.579						47.49
		11.889						23.839						41.193						29.358
		28.072						22.249						24.624						23.962
		18.435						36.87						28.555						19.44
		38.66						1.495						39.665						26.565
		22.834						11.768						2.757						11.31
		23.098						16.699						20.796						8.746
		15.826						15.642						5.286						14.036
		23.629						30.096						2.291						21.038
		7.424						18.435						8.984						23.962
		17.526						21.801						45.062						45
		22.097						21.801						36.506						32.005
		16.798						16.049						23.743						26.565
		4.086						17.049						24.934						30.964
		33.69						24.624						46.614						65.556
		3.576						4.108						36.053						36.87
		36.027						25.201						20.214						18.435
		20.225						16.699						8.911						48.366
		18.247						12.119						3.045						34.992
		4.411						15.709						0.853						30.256
		35.218						7.658						27.838						36.027
		13.241						3.677						25.112						55.008
		8.973						24.624						21.842						59.744
		2.726						1.909						9.135						48.366
		18.548						5.528						22.62						90
		8.912						10.86						37.666						19.983
		27.062						24.624						21.286						57.529
		10.733						16.699						51.697						42.274
		25.017						15.068						2.49						30.964
		15.945						48.013						32.471						54.462
		16.699						2.545						42.241						24.187
		35.538						54.474						31.681						22.62
		9.462						7.15						57.102						37.875
		23.629						32.005						57.265						51.083
		35.447						18.435						46.123						48.814
		36.87						7.125						34.832						45
		15.945						21.801						19.823						53.13
		22.015						41.186						32.387						41.186
		26.565						0						24.775						26.565
		33.111						21.615						33.69						66.801
		23.629						18.435						28.381						30.964
		31.085						27.142						6.582						15.945
		15.945						17.403						41.675						66.038
		31.608						32.471						29.387						75.324
		33.69						45.448						53.088						52.175
		23.629						28.61						24.228						39.56
		15.524						49.399						55.065						30.964
		13.799						23.962						47.889						9.462
		8.13						9.52						40.914						28.301
		21.038						39.806						44.157						14.931
		12.995						29.745						1.625						13.241
		23.552						20.556						7.125						25.017
		12.095						35.538						30.058						8.746
		34.992						29.055						22.201						45
		11.31						16.763						16.566						14.036
		10.607						18.435						17.945						57.265
		6.601						22.834						40.175						38.66
		30.964						18.435						7.921						34.695
		0						44.36						4.377						45
		11.462						21.161						6.083						60.945
		0						22.709						7.827						55.305
		3.814						15.895						7.685						36.027
		9.462						25.887						49.225						3.814
		14.036						23.35						23.625						34.992
		7.431						6.34						31.336						66.038
		21.038						4.764						29.476						99.462
		14.036						8.184						45						37.569
		0						7.341						0.887						34.992
		23.418						17.354						28.442						45
		11.31						15.945						0.444						33.69
		8.83						14.036						14.331						77.005
		10.62						10.305						5.542						48.366
		1.848						12.995						1.136						79.38
		5.711						10.305						9.978						47.49
		6.009						7.366						8.531						66.801
		11.637						10.305						20.74						36.87
		17.526						2.045						9.978						21.801
		10.67						57.995						0.095						53.13
		10.53						8.13						18.692						33.69
		7.431						8.13						2.203						63.435
		55.491						45						6.664						12.995
		7.501						16.699						15.904						36.87
		16.504						7.125						12.479						73.301
		28.811						36.793						9.09						32.005
		24.835						14.036						23.204						45
		30.466						12.529						10.581						39.806
		19.983						40.601						6.725						25.346
		3.366						18.435						18.435						39.806
		11.768						45						30.964						42.879
		2.161						20.709						37.875						0
		6.71						0						55.251						29.358
		17.164						40.601						15.189						36.87
		8.685						15.945						4.289						41.186
		1.685						81.674						28.811						45
		7.217						63.435						35.426						32.471
		31.115						22.928						15.945						3.18
		21.801						53.755						14.744						43.363
		12.35						19.158						36.027						36.87
		9.462						6.066						41.025						11.689
		15.529						31.759						49.399						16.39
		5.528						18.052						34.208						8.092
		5.083						44.146						22.667						74.745
		27.897						14.036						11.508						68.199
		38.66						14.027						9.866						36.027
		28.072						4.399						26.234						56.768
		47.661						4.399						26.311						68.199
		33.69						14.036						28.686						63.435
		9.462						3.428						36.87						22.166
		20.854						13.953						26.035						21.038
		22.173						10.523						15.721						25.017
		18.435						6.189						38.66						12.995
		8.184						19.311						20.12						11.31
		20.709						16.26						50.194						20.556
		14.731						22.62						69.444						34.695
		19.826						9.462						56.31						41.634
		1.975						3.718						29.745						15.945
		0.886						30.179						39.806						59.744
		2.412						2.862						49.399						17.354
		13.134						10.886						2.603						20.556
		4.221						5.906						12.214						35.538
		7.765						11.22						45						39.289
		2.203						24.504						26.565						11.31
		1.123						10.886						2.386						5.194
		1.736						27.759						4.086						15.945
		14.534						23.781						18.435						39.806
		13.57						9.836						21.038						34.992
		4.025						39.472						16.699						26.565
		4.73						23.962						26.348						29.745
		5.326						33.188						21.615						19.654
		0.245						133.452						51.34						18.435
		3.814						16.928						46.909						19.983
		28.443						18.435						41.186						36.87
		16.928						5.363						16.899						60.255
		7.595						9.828						1.909						59.036
		18.367						4.856						34.992						54.782
		19.799						9.09						36.87						72.35
		14.534						6.34						69.444						52.595
		28.811						18.692						18.435						0
		11.31						10.821						9.265						55.141
		22.104						11.2						5.194						84.094
		15.255						2.291						43.025						73.142
		16.26						9.462						13.912						59.036
		9.866						11.96						21.801						161.565
		51.641						7.765						60.255						24.444
		28.345						13.241						42.668						11.31
		7.356						9.866						26.565						101.31
		34.961						20.556						0						56.31
		22.62						5.055						12.529						5.711
		10.844						6.843						8.543						51.34
		3.18						35						0						17.354
		8.593						25.56						26.565						49.399
		10.008						19.558						5.711						32.005
		2.862						32.939						0						32.735
		10.993						16.26						9.462						61.189
		9.885						41.382						7.054						45
		4.086						10.167						35.538						45
		8.83						48.338						0						34.695
		13.138						25.808						29.055						28.072
		14.099						46.021						19.426						23.199
		6.288						8.959						30.964						20.556
		10.62						38.157						23.962						23.629
		15.573						14.931						33.799						29.808
		18.435						4.764						32.201						39.076
		12.095						32.471						25.463						12.095
		14.172						3.18						23.35						36.87
		1.848						8.13						22.648						33.69
		6.34						1.601						52.848						59.036
		18.435						17.103						6.439						71.565
		16.699						26.565						25.123						59.036
		1.469						12.095						21.251						47.291
		9.287						30.256						27.926						21.386
		7.397						28.61						22.827						14.036
		21.801						20.996						14.744						14.036
		23.385						37.875						4.399						19.983
		26.565						9.462						14.931						90
		11.31						14.226						12.642						14.744
		48.366						9.462						32.417						14.931
		36.027						10.305						19.899						13.241
		20.556						13.912						29.633						35.538
		30.133						14.036						5.303						16.699
		3.013						18.435						9.75						18.066
		12.095						32.005						14.422						19.654
		12.053						16.699						12.265						24.444
		6.885						17.103						18.435						74.055
		1.848						39.289						11.768						42.818
		10.305						24.775						25.233						21.801
		21.038						26.32						15.018						71.565
		23.199						45						26.565						14.036
		11.132						12.065						0.909						61.39
		3.366						29.055						20.225						37.569
		5.335						38.928						13.392						31.608
		7.125						23.134						21.47						41.186
		2.04						25.201						10.506						36.87
		13.942						15.468						19.904						30.964
		5.711						14.931						0						21.773
		10.305						24.344						15.4						90
		16.699						38.66						11.31						35.538
		5.711						29.621						9.654						46.909
		7.125						19.571						14.268						34.992
		28.826						12.265						21.077						45
		2.386						22.62						1.302						84.806
		14.036						19.654						1.637						37.513
		39.806						49.635						19.941						45
		7.411						8.557						1.123						48.814
		10.197						51.843						10.656						61.557
		24.444						19.983						1.971						51.34
		23.962						14.619						13.885						32.005
		7.595						33.37						17.855						56.31
		29.745						36.751						13.642						53.13
		27.161						0						9.879						12.995
		10.733						32.005						8.625						40.601
		27.597						28.61						4.97						75.79
		21.801						33.69						11.737						50.194
		37.057						26.565						4.722						23.282
		5.711						8.573						25.058						12.995
		3.18						45						17.162						26.565
		3.028						29.745						8.102						61.39
		8.13						33.321						18.435						30.256
		13.912						70.56						14.866						28.61
		5.711						47.49						35.932						31.608
		23.962						21.801						37.045						30.256
		7.595						23.962						52.501						0
		6.71						0						37.473						20.726
		48.814						34.992						22.38						82.802
		39.784						33.69						4.489						59.744
		13.241						36.87						29.745						51.34
		36.87						20.556						48.366						0
		39.859						32.005						30.121						48.013
		30.964						0						30.964						19.983
		11.31						19.075						2.386						38.66
		11.371						26.565						0						46.685
		25.875						26.565						1.332						48.814
		39.125						7.49						33.207						33.69
		19.475						23.962						9.639						111.801
		24.291						16.699						50.307						56.31
		24.981						18.435						12.191						60.945
		2.49						23.385						12.93						10.337
		10.305						37.589						44.814						3.013
		12.995						5.194						5.752						14.036
		21.841						26.565						55.049						9.279
		21.236						30.964						9.866						15.945
		14.574						45						0						82.875
		42.51						29.745						0.65						67.38
		16.699						32.005						41.684						14.036
		10.305						67.38						22.38						10.008
		5.711						16.699						7.25						39.806
		30.568						55.008						33.596						20.026
		11.371						16.699						6.582						15.945
		16.26						7.684						24.798						36.782
		21.431						15.255						25.577						45
		24.444						8.746						8.341						39.806
		9.416						32.005						9.817						111.958
		19.983						27.142						24.26						18.435
		10.305						20.596						2.386						5.711
		17.103						33.476						13.21						26.565
		5.711						29.745						1.193						30.256
		32.631						26.565						0.971						68.749
		11.31						2.862						25.594						105.945
		20.48						45						6.945						75.964
		14.004						33.69						39.472						56.31
		0						29.876						1.581						114.775
		29.055						63.435						31.074						113.199
		1.507						18.435						56.107						102.095
		23.199						66.038						0.053						48.366
		2.862						19.904						7.989						60.255
		16.343						45						5.499						74.055
		9.462						76.781						7.826						41.186
		18.026						40.236						37.829						30.964
		29.227						41.927						23.589						63.435
		19.261						54.782						14.534						60.945
		28.056						32.005						19.026						57.529
		4.37						52.11						24.579						14.036
		20.556						34.753						4.03						75.964
		28.54						49.219						2.485						29.055
		5.003						10.62						2.726						71.565
		20.556						51.499						31.804						48.366
		26.565						33.934						7.204						43.315
		16.39						2.726						16.699						53.13
		9.804						26.074						60.884						49.399
		36.87						66.944						8.057						69.444
		9.462						35.218						17.806						15.945
		1.736						30.845						23.199						45
		14.036						15.255						16.082						63.435
		22.834						43.363						21.038						26.565
		18.435						25.201						20.571						66.801
		3.814						24.355						16.39						100.431
		6.892						1.097						21.038						30.964
		1.363						59.931						24.444						78.69
		23.309						7.218						19.983						20.638
		4.164						27.568						14.679						55.008
		29.549						19.44						14.036						72.646
		8.42						19.109						19.654						52.125
		23.199						7.431						28.301						32.471
		15.255						10.305						12.095						33.69
		14.976						42.51						0						28.474
		13.601						4.97						9.841						38.555
		38.169						31.942						1.422						51.105
		17.981						0						12.529						86.634
		21.629						25.181						12.817						104.036
		34.144						40.707						50.194						100.62
		18.435						28.291						47.705						49.399
		44.429						15.433						3.013						48.013
								6.71						1.548						73.301
								11.793						28.856						48.814
								23.581						53.099						23.199
								9.992						3.094						135
								19.359						6.356						56.31
								5.84						5.162						22.38
								0.273						3.814						38.66
								9.866						1.841						60.909
								59.097						5.312						37.405
								9.569												45.971
								51.34												11.544
								15.128												27.488
								38.544												31.811
								13.453
								11.31

## Sheet: Rescue experiment
	Pcdh15-n38 homozygous							Pcdh15-n38 homozygous, Atoh1-cre Heterozygous							Pcdh15-n38 heterozygous, Atoh1-cre Heterozygous
		radius (r)	angle (θ) (in radian)	HA positive or negative	Cell type				radius (r)	angle (θ) (in radian)	HA positive or negative	Cell type				radius (r)	angle (θ) (in radian)	HA positive or negative	Cell type
	Image 1	0.532339	0.643235		OHC			Image 1	0.39018	1.57941	HA	OHC			Image 1	0.282532	1.73468		OHC
		0.417341	1.29818		OHC				0.354566	1.40771	HA	OHC				0.262247	1.55716		OHC
		0.486659	0.746921		OHC				0.357948	1.44483	HA	OHC				0.308937	1.7374		OHC
		0.426369	3.00817		OHC				0.31656	1.49296	HA	OHC				0.325578	1.90373		OHC
		0.397296	0.369999		OHC				0.395913	1.37491	HA	OHC				0.294231	1.71901		OHC
		0.410582	3.02592		OHC			HA + = 9 OHCs	0.324539	1.5195	HA	OHC				0.337391	1.82628	HA	OHC
	HA + = 0 HCs	0.463012	2.33272		OHC			HA -ve = 15 OHCs, 7IHCs	0.401046	1.5866	HA	OHC			HA + = 6 OHCs	0.323036	1.65004	HA	OHC
	HA -ve = 25 OHCs, 7 IHCs	0.44283	3.50631		OHC				0.381622	1.47949	HA	OHC			HA -ve = 32 OHCs, 10 IHCs	0.275751	1.65598		OHC
		0.459067	-0.47288		OHC				0.416653	1.49062	HA	OHC				0.262989	1.31369		OHC
		0.418773	-0.23888		OHC				0.463011	2.70006		OHC				0.287256	2.15022		OHC
		0.418419	1.1339		OHC				0.440322	0.529013		OHC				0.187911	1.01829	HA	OHC
		0.337789	2.95456		OHC				0.377646	1.32142		OHC				0.276713	1.7575		OHC
		0.404536	-0.26994		OHC				0.430202	-0.1811		OHC				0.221752	1.05534		OHC
		0.412595	1.79964		OHC				0.34137	1.86503		OHC				0.184553	1.19145		OHC
		0.399393	2.99517		OHC				0.406354	0.56881		OHC				0.262762	1.71784		OHC
		0.406852	-0.23635		OHC				0.3719	3.49209		OHC				0.246541	1.36477		OHC
		0.401617	-0.41384		OHC				0.408411	3.58128		OHC				0.243061	2.01563		OHC
		0.357439	3.23255		OHC				0.423664	-0.39207		OHC				0.173287	1.6105		OHC
		0.438061	3.47899		OHC				0.438898	0.676428		OHC				0.035501	1.35554		OHC
		0.423267	-0.38967		OHC				0.222386	2.59621		OHC				0.19151	1.75818		OHC
		0.425878	3.52518		OHC				0.378069	0.771571		OHC				0.271748	1.81338	HA	OHC
		0.445245	-0.32932		OHC				0.410791	-0.15489		OHC				0.22143	1.62741		OHC
		0.412322	0.339103		OHC				0.359986	0.201792		OHC				0.14205	1.07532	HA	OHC
		0.491397	4.0512		OHC				0.322365	-0.10378		OHC				0.189049	1.7196		OHC
		0.401129	2.96413		OHC				0.417624	2.11872		IHC				0.329588	2.07219		OHC
		0.487133	1.05332		IHC				0.39296	1.75609		IHC				0.2848	1.67284		OHC
		0.445334	1.33287		IHC				0.446351	1.92674		IHC				0.270345	2.2103		OHC
		0.458486	0.789533		IHC				0.34068	2.24757		IHC				0.293795	1.90305		OHC
		0.497344	0.765363		IHC				0.424035	2.70478		IHC				0.318221	1.79362		OHC
		0.458266	0.740773		IHC				0.424629	2.49176		IHC				0.217081	1.62706		OHC
		0.452349	1.32222		IHC				0.415697	2.45223		IHC				0.281209	1.54208		OHC
		0.440411	1.18269		IHC											0.247959	1.55383		OHC
								image 2	0.362148	1.48549	HA	OHC				0.212558	1.90288		OHC
	image 2	0.441456	2.73985		OHC				0.271779	1.7327	HA	OHC				0.273808	1.95012	HA	OHC
		0.24616	1.11994		OHC				0.325826	1.37093	HA	OHC				0.215137	1.71226		OHC
		0.47	0.812396		OHC				0.336807	1.84329	HA	OHC				0.297921	1.19035		OHC
		0.458041	2.60543		OHC				0.440327	2.01934	HA	OHC				0.263147	1.52723		OHC
		0.438951	2.7138		OHC				0.479906	3.4964	HA	OHC				0.242608	1.5526		OHC
		0.467481	0.4629		OHC			HA + = 8 OHCs	0.418561	3.23618	HA	OHC				0.225565	1.3892		IHC
	HA + = 0 HCs	0.387002	-0.4005		OHC			HA -ve = 15 OHCs, 7IHCs	0.244465	1.94155	HA	OHC				0.297529	1.92968		IHC
	HA -ve = 18 OHCs, 5 IHCs	0.400519	-0.12478		OHC				0.404161	1.49277		OHC				0.27165	1.36464		IHC
		0.372087	2.74918		OHC				0.355404	1.76239		OHC				0.206308	1.55609		IHC
		0.422559	0.538669		OHC				0.495969	2.42339		OHC				0.161565	1.62968		IHC
		0.424233	-0.30654		OHC				0.28535	1.75935		OHC				0.245484	1.43598		IHC
		0.382308	3.49292		OHC				0.291845	1.31522		OHC				0.313941	1.76554		IHC
		0.317911	3.4045		OHC				0.425178	0.633697		OHC				0.326478	2.06871		IHC
		0.374079	3.27208		OHC				0.339604	1.8778		OHC				0.31188	1.65438		IHC
		0.396473	-0.1737		OHC				0.332428	0.881386		OHC				0.305553	1.53398		IHC
		0.410821	-0.33635		OHC				0.367637	0.017139		OHC
		0.376436	3.60404		OHC				0.373071	2.82193		OHC			image 2
		0.418167	3.22793		OHC				0.420967	-0.29206		OHC				0.083762	2.121	HA	OHC
		0.354843	1.30543		IHC				0.358541	0.507798		OHC				0.192689	1.86718		OHC
		0.44928	0.645039		IHC				0.409859	-0.93768		OHC				0.252902	2.15868		OHC
		0.479173	0.834284		IHC				0.389141	3.23045		OHC				0.288021	1.77288		OHC
		0.421821	1.76157		IHC				0.409184	2.96912		OHC				0.245321	2.03771	HA	OHC
		0.419255	1.21962		IHC				0.388383	1.96296		IHC			HA + = 11 OHCs, 3 IHC	0.2866	1.93755	HA	OHC
									0.405856	2.11655		IHC			HA -ve = 19 OHCs, 7 IHCs	0.200161	2.30629		OHC
	image 3	0.416018	-0.00457		OHC				0.388872	2.1679		IHC				0.136817	1.65499		OHC
		0.432831	1.89136		OHC				0.455008	0.917421		IHC				0.190245	1.66421	HA	OHC
		0.415247	0.912988		OHC				0.441464	2.3199		IHC				0.352623	1.74409	HA	OHC
		0.494829	2.58121		OHC				0.475549	2.18277		IHC				0.303283	1.63453		OHC
		0.431676	2.99377		OHC				0.415017	1.98671		IHC				0.18101	1.81075	HA	OHC
		0.43661	0.644687		OHC											0.228932	1.33575	HA	OHC
	HA + = 0 HCs	0.450354	-0.30081		OHC			image 3	0.439958	2.42676	HA	OHC				0.235798	1.32283		OHC
	HA -ve = 24 OHCs, 7 IHCs	0.466956	2.68078		OHC				0.377315	1.33207	HA	OHC				0.132514	1.51682		OHC
		0.446708	1.34682		OHC				0.426356	2.29143	HA	OHC				0.111352	1.19011	HA	OHC
		0.457827	1.27462		OHC				0.377191	-0.10575	HA	OHC				0.245185	2.06098		OHC
		0.375504	3.01098		OHC				0.376755	2.68362	HA	OHC				0.235949	2.01427		OHC
		0.374437	2.908		OHC				0.312519	1.99954	HA	OHC				0.288042	1.76008		OHC
		0.376259	2.40961		OHC			HA + = 15 OHCs	0.423072	1.67738	HA	OHC				0.249572	2.2685		OHC
		0.401983	2.72844		OHC			HA -ve = 12 OHCs, 7IHCs	0.374165	1.65832	HA	OHC				0.276678	1.87059	HA	OHC
		0.357273	3.00388		OHC				0.437598	0.884506	HA	OHC				0.210365	1.55577		OHC
		0.377342	2.73956		OHC				0.242127	1.74535	HA	OHC				0.2553	1.46717		OHC
		0.380631	-0.18493		OHC				0.35267	2.71146	HA	OHC				0.232471	1.47495		OHC
		0.360937	3.28603		OHC				0.445256	3.32502	HA	OHC				0.272614	1.7671	HA	OHC
		0.399288	2.72367		OHC				0.326445	1.71034	HA	OHC				0.131554	1.10278	HA	OHC
		0.400714	-0.13534		OHC				0.348495	1.66138	HA	OHC				0.112627	1.19464		OHC
		0.433351	0.726022		OHC				0.338842	1.54381	HA	OHC				0.184759	1.64651		OHC
		0.375651	-0.11596		OHC				0.306053	0.22763		OHC				0.230608	1.66134		OHC
		0.429532	2.82901		OHC				0.489581	2.09712		OHC				0.274763	1.64372		IHC
		0.364263	-0.23794		OHC				0.411617	1.98393		OHC				0.328196	1.53613		IHC
		0.512455	0.865731		IHC				0.445843	0.785673		OHC				0.251544	1.76667		IHC
		0.529894	0.866239		IHC				0.423303	1.41216		OHC				0.360135	2.11707		IHC
		0.518177	0.843552		IHC				0.431808	1.28649		OHC				0.253098	1.52894		IHC
		0.423008	1.05443		IHC				0.455269	2.45997		OHC				0.302897	1.97567		IHC
		0.441731	0.826151		IHC				0.291886	2.03161		OHC				0.343337	0.849387	HA	IHC
		0.460787	0.9638		IHC				0.369694	1.77524		OHC				0.222505	1.51785	HA	IHC
		0.487936	0.790437		IHC				0.361395	1.5961		OHC				0.24808	1.29704		IHC
									0.309958	1.7248		OHC				0.209115	1.69279	HA	IHC
	image 4	0.379079	3.21073		OHC				0.410764	3.48659		OHC
		0.416227	0.053099		OHC				0.518978	2.51003		IHC
		0.463352	0.455516		OHC				0.415271	1.89091		IHC
		0.477185	0.622779		OHC				0.381039	1.68315		IHC
		0.432832	1.50139		OHC				0.431066	2.28289		IHC			image 3	0.326016	2.12856		OHC
		0.470256	0.540977		OHC				0.411238	1.03919		IHC				0.270256	1.55598	HA	OHC
	HA + = 0 HCs	0.4449	1.45478		OHC				0.377699	2.25103		IHC				0.243305	2.08798		OHC
	HA -ve = 26 OHCs, 8 IHCs	0.381784	2.93424		OHC				0.436025	2.03585		IHC				0.279007	2.23137		OHC
		0.4984	0.608258		OHC											0.223627	1.893	HA	OHC
		0.402954	2.8669		OHC			image 4	0.363616	1.44346	HA	OHC				0.236543	1.42533	HA	OHC
		0.406875	1.43845		OHC				0.402041	1.47269	HA	OHC			HA + = 14 OHCs	0.253234	1.62684		OHC
		0.342078	-0.07526		OHC				0.386487	1.53772	HA	OHC			HA -ve = 19 OHCs, 9 IHCs	0.208659	1.6768		OHC
		0.409841	0.278144		OHC				0.427623	1.04273	HA	OHC				0.255943	1.23934		OHC
		0.426076	0.195682		OHC				0.384225	1.36962	HA	OHC				0.212703	1.45016		OHC
		0.387078	-0.20479		OHC				0.436324	1.37365	HA	OHC				0.128717	1.65754		OHC
		0.42507	2.93884		OHC			HA + = 13 OHCs, 3 IHCs	0.41581	1.47673	HA	OHC				0.187602	1.04978		OHC
		0.424435	0.276153		OHC			HA -ve = 16 OHCs, 4 IHCs	0.385156	1.28138	HA	OHC				0.211119	1.24337	HA	OHC
		0.407922	0.439193		OHC				0.443805	1.50156	HA	OHC				0.325618	1.75528	HA	OHC
		0.393064	3.40406		OHC				0.35047	1.39983	HA	OHC				0.296608	1.91105		OHC
		0.400068	-1.2033		OHC				0.441327	2.38251	HA	OHC				0.263278	1.7349	HA	OHC
		0.415035	0.255498		OHC				0.394375	1.6317	HA	OHC				0.273904	1.43446	HA	OHC
		0.398168	0.220105		OHC				0.433909	1.6447	HA	OHC				0.242636	2.01139		OHC
		0.424984	0.474584		OHC				0.353454	1.48984	HA	IHC				0.21136	1.44617		OHC
		0.423545	2.77787		OHC				0.303879	1.52639	HA	IHC				0.263563	1.92787		OHC
		0.350007	0.434875		OHC				0.367954	1.93731	HA	IHC				0.251756	1.5205	HA	OHC
		0.373187	3.08329		OHC				0.394374	-0.07612		OHC				0.199314	1.74016		OHC
		0.516853	0.975538		IHC				0.431749	1.51405		OHC				0.18275	1.77905		OHC
		0.528661	0.82382		IHC				0.502151	0.669241		OHC				0.095358	1.4762		OHC
		0.480768	0.997171		IHC				0.474077	0.490706		OHC				0.184193	1.62153	HA	OHC
		0.47285	2.1968		IHC				0.381649	1.47334		OHC				0.15723	1.29911	HA	OHC
		0.486396	1.01374		IHC				0.425735	0.188573		OHC				0.275979	1.64948	HA	OHC
		0.438615	1.90072		IHC				0.447518	1.50562		OHC				0.287153	1.73867		OHC
		0.473032	1.10717		IHC				0.433521	1.17242		OHC				0.318613	1.81754	HA	OHC
		0.448538	1.12542		IHC				0.441821	0.248683		OHC				0.315026	1.49782		OHC
									0.40218	3.136		OHC				0.229719	1.80479	HA	OHC
	image 5	0.439729	0.654385		OHC				0.441678	2.23981		OHC				0.18797	1.50685	HA	OHC
		0.446192	2.6984		OHC				0.43305	1.88995		OHC				0.239864	1.36655		OHC
		0.50728	0.761552		OHC				0.422221	1.79453		OHC				0.177216	1.4618		IHC
		0.387064	3.15891		OHC				0.387169	1.03713		OHC				0.2135	1.50256		IHC
		0.425946	2.79823		OHC				0.31698	-1.0624		OHC				0.236172	1.62551		IHC
		0.412304	2.80024		OHC				0.388085	1.47962		OHC				0.251642	1.61404		IHC
	HA + = 0 HCs	0.42178	3.08005		OHC				0.499848	0.685465		IHC				0.296882	1.58765		IHC
	HA -ve = 24 OHCs, 6 IHCs	0.464672	0.775229		OHC				0.395034	1.49626		IHC				0.242563	1.59424		IHC
		0.368209	0.020961		OHC				0.385203	1.26809		IHC				0.255976	1.53689		IHC
		0.358636	0.467026		OHC				0.432258	2.09379		IHC				0.329855	1.52147		IHC
		0.386975	2.67508		OHC											0.235867	1.43939		IHC
		0.396789	-0.08479		OHC			image 5	0.326051	2.61798	HA	OHC
		0.314049	-0.45947		OHC				0.41716	1.06406	HA	OHC			image 4	0.318176	1.25749	HA	OHC
		0.375239	0.618181		OHC				0.463919	1.52574	HA	OHC				0.225848	1.59863	HA	OHC
		0.368808	2.84677		OHC				0.385272	1.44187	HA	OHC				0.279183	2.04682	HA	OHC
		0.332338	-0.31402		OHC				0.386146	1.24946	HA	OHC				0.270146	1.51696	HA	OHC
		0.395985	-0.31641		OHC				0.357766	1.43108	HA	OHC				0.276021	1.43194		OHC
		0.365645	3.6262		OHC			HA + = 15 OHCs	0.36845	1.74819	HA	OHC				0.234303	1.50002	HA	OHC
		0.253135	1.16478		OHC			HA -ve = 25 OHCs, 12 IHCs	0.426968	0.241586	HA	OHC			HA + = 7 OHCs	0.237328	1.43686		OHC
		0.429026	-0.69722		OHC				0.190451	1.35234	HA	OHC			HA -ve = 17 OHCs	0.164388	1.53051		OHC
		0.401275	3.42641		OHC				0.224867	1.44197	HA	OHC				0.253295	1.62464	HA	OHC
		0.443479	-0.33115		OHC				0.419479	1.06898	HA	OHC				0.246956	1.46161		OHC
		0.39416	3.18524		OHC				0.281127	1.82174	HA	OHC				0.175131	1.41337		OHC
		0.357762	0.542728		OHC				0.349262	0.509407	HA	OHC				0.201458	1.68929		OHC
		0.342713	0.656141		IHC				0.234371	1.19616	HA	OHC				0.243291	1.69331		OHC
		0.393743	2.83835		IHC				0.278205	0.358843	HA	OHC				0.188181	1.4229		OHC
		0.444392	2.6075		IHC				0.401867	1.41611		OHC				0.206089	1.3999		OHC
		0.444896	2.71975		IHC				0.397474	1.05936		OHC				0.247736	1.46548		OHC
		0.409215	2.71659		IHC				0.445131	1.45363		OHC				0.313942	1.30461	HA	OHC
		0.41594	2.86938		IHC				0.358431	3.35795		OHC				0.277522	1.42711		OHC
									0.439981	0.626391		OHC				0.18846	1.8671		OHC
	image 6	0.370732	0.053482		OHC				0.406764	1.5128		OHC				0.231406	1.27739		OHC
		0.471907	0.401064		OHC				0.41232	3.4605		OHC				0.248386	1.8543		OHC
		0.370991	0.490383		OHC				0.304073	0.932522		OHC				0.240792	1.85064		OHC
		0.476021	2.71054		OHC				0.287862	2.99265		OHC				0.238591	1.71116		OHC
		0.350648	1.73245		OHC				0.392528	0.953176		OHC				0.151017	1.96378		OHC
		0.436797	0.255799		OHC				0.31684	1.33092		OHC
	HA + = 0 HCs	0.388486	2.92415		OHC				0.377708	1.69013		OHC			image 5	0.299414	1.98893	HA	OHC
	HA -ve = 22 OHCs, 6 IHCs	0.360264	3.04583		OHC				0.409438	2.90099		OHC				0.31684	1.65168		OHC
		0.417565	2.61191		OHC				0.392151	1.59112		OHC				0.363384	1.71375		OHC
		0.355411	2.89509		OHC				0.379658	3.15808		OHC				0.341176	1.56145	HA	OHC
		0.389268	-0.32118		OHC				0.366228	1.33864		OHC				0.346103	1.67901	HA	OHC
		0.38613	2.97236		OHC				0.277809	1.76737		OHC				0.345246	1.61758		OHC
		0.422247	2.85767		OHC				0.365932	1.48399		OHC			HA + = 13 OHCs	0.314774	1.61343	HA	OHC
		0.280575	3.21741		OHC				0.431042	0.35903		OHC			HA -ve = 20 OHCs, 10 IHCs	0.222846	1.45201		OHC
		0.494437	3.64697		OHC				0.360589	1.87534		OHC				0.229622	1.92181	HA	OHC
		0.389617	1.02205		OHC				0.335193	1.10114		OHC				0.255768	1.3995	HA	OHC
		0.455055	-0.84476		OHC				0.380368	1.67861		OHC				0.281214	1.47037		OHC
		0.433766	3.52736		OHC				0.298913	1.75973		OHC				0.247221	1.94213	HA	OHC
		0.448577	-0.45527		OHC				0.391748	2.78474		OHC				0.292863	1.32094		OHC
		0.412365	3.28443		OHC				0.326786	1.32494		IHC				0.27288	1.22643	HA	OHC
		0.421854	-0.71518		OHC				0.414183	-0.04614		IHC				0.274327	1.5333		OHC
		0.400153	3.19572		OHC				0.418557	0.96784		IHC				0.241928	1.57051		OHC
		0.348075	2.43258		IHC				0.443241	0.962304		IHC				0.189885	1.57045	HA	OHC
		0.439923	2.64227		IHC				0.408956	0.588071		IHC				0.158551	1.28422		OHC
		0.345729	2.29637		IHC				0.403696	2.05607		IHC				0.160135	1.49218		OHC
		0.534551	2.37159		IHC				0.473075	0.517917		IHC				0.176993	1.53039		OHC
		0.427426	2.54129		IHC				0.373882	1.18331		IHC				0.15842	1.30101		OHC
		0.377575	2.16244		IHC				0.445924	2.11002		IHC				0.275801	1.84456		OHC
									0.446933	1.11068		IHC				0.352024	1.76955	HA	OHC
	image 7	0.430501	2.612		OHC				0.475231	0.887604		IHC				0.375332	1.53394		OHC
		0.484237	0.492209		OHC				0.373321	1.05099		IHC				0.331887	1.62741		OHC
		0.3966	2.44627		OHC											0.313409	1.69523	HA	OHC
		0.407765	1.9052		OHC			image 6	0.337798	1.96361	HA	OHC				0.300292	1.30142	HA	OHC
		0.447842	0.419276		OHC				0.376361	1.28088	HA	OHC				0.28632	1.72052		OHC
		0.398869	0.578259		OHC				0.294087	1.40554	HA	OHC				0.282759	1.37136		OHC
	HA + = 0 HCs	0.416973	2.78217		OHC				0.346827	1.95219	HA	OHC				0.237018	1.48269		OHC
	HA -ve = 27 OHCs, 7 IHCs	0.437624	1.25405		OHC				0.324298	1.87835	HA	OHC				0.184585	1.3033		OHC
		0.422732	3.09203		OHC				0.245923	1.32883	HA	OHC				0.222909	1.6856		OHC
		0.410932	-0.54231		OHC			HA + = 16 OHCs, 1 IHCs	0.442627	3.59642	HA	OHC				0.160145	1.41172	HA	OHC
		0.4034	-0.37147		OHC			HA -ve = 22 OHCs, 8 IHCs	0.210848	0.735311	HA	OHC				0.275744	1.63783		IHC
		0.359459	3.41196		OHC				0.193778	1.69404	HA	OHC				0.182513	1.37677		IHC
		0.391103	2.9706		OHC				0.399099	2.95333	HA	OHC				0.230213	1.22864		IHC
		0.397407	-0.25437		OHC				0.443229	1.25249	HA	OHC				0.279365	1.41273		IHC
		0.408677	3.48063		OHC				0.296617	1.40696	HA	OHC				0.271922	1.58223		IHC
		0.382896	3.32483		OHC				0.366466	1.42404	HA	OHC				0.23773	1.54512		IHC
		0.44225	0		OHC				0.403908	-0.22845	HA	OHC				0.189857	1.5552		IHC
		0.289056	3.2341		OHC				0.394649	-0.11029	HA	OHC				0.233407	1.40539		IHC
		0.464473	-0.51517		OHC				0.168983	1.50047	HA	OHC				0.238613	1.54452		IHC
		0.461293	-0.60297		OHC				0.412668	0.597407	HA	IHC				0.232541	1.62368		IHC
		0.417108	1.75452		OHC				0.310886	1.3194		OHC
		0.391465	2.98019		OHC				0.418005	-0.05374		OHC
		0.434916	-0.79683		OHC				0.289781	2.81605		OHC			image 6	0.207177	1.5387		OHC
		0.360473	3.54642		OHC				0.321268	0.95694		OHC				0.240475	1.49508		OHC
		0.417172	-0.1591		OHC				0.320698	0.75436		OHC				0.206716	1.82574	HA	OHC
		0.499758	-0.61773		OHC				0.291123	2.58793		OHC				0.29167	1.79407		OHC
		0.439424	-0.65975		OHC				0.140454	1.37265		OHC				0.262775	1.69811	HA	OHC
		0.414817	2.70933		IHC				0.412955	2.37728		OHC				0.307234	1.78873	HA	OHC
		0.336473	2.17735		IHC				0.364303	-0.20692		OHC			HA + = 15 OHCs	0.254233	1.69832	HA	OHC
		0.40778	2.06029		IHC				0.432616	3.34329		OHC			HA -ve = 21 OHCs, 12 IHCs	0.220783	1.83641		OHC
		0.344152	2.35494		IHC				0.36298	2.59735		OHC				0.209714	1.62125	HA	OHC
		0.313796	1.35093		IHC				0.259525	2.62006		OHC				0.224228	1.66923		OHC
		0.407824	2.28953		IHC				0.39307	2.3614		OHC				0.229322	1.61506		OHC
		0.370841	2.50658		IHC				0.313122	2.64108		OHC				0.250032	1.54545		OHC
									0.30517	1.65192		OHC				0.199374	1.2621		OHC
	image 8	0.390128	-0.43026		OHC				0.342178	1.21904		OHC				0.212733	1.57113		OHC
		0.390121	0.860033		OHC				0.359706	2.92718		OHC				0.230069	1.47008		OHC
		0.415961	0.195466		OHC				0.338633	2.15904		OHC				0.139842	1.72426		OHC
		0.404574	2.87951		OHC				0.376691	0.259784		OHC				0.19907	1.55217		OHC
		0.411117	-0.122		OHC				0.39201	1.27009		OHC				0.195845	1.29178		OHC
		0.458716	0.305555		OHC				0.399795	3.4199		OHC				0.184571	1.66443	HA	OHC
	HA + = 0 HCs	0.450205	2.71458		OHC				0.477309	-0.51668		OHC				0.136422	1.44341	HA	OHC
	HA -ve = 25 OHCs, 9 IHCs	0.494179	2.48891		OHC				0.337591	0.893682		IHC				0.19534	1.3517	HA	OHC
		0.32444	3.79475		OHC				0.405881	1.45097		IHC				0.170188	1.60749	HA	OHC
		0.366105	-1.11993		OHC				0.398598	1.89346		IHC				0.157161	1.28971		OHC
		0.408804	-0.43658		OHC				0.450752	0.78251		IHC				0.273625	1.83016		OHC
		0.416505	-0.28298		OHC				0.473747	1.18045		IHC				0.312374	1.7484		OHC
		0.335951	3.15979		OHC				0.489509	0.893809		IHC				0.28011	1.78093	HA	OHC
		0.378791	-0.17339		OHC				0.406686	0.61274		IHC				0.237686	1.7194	HA	OHC
		0.44241	-0.05469		OHC				0.458069	2.0514		IHC				0.281999	1.85291	HA	OHC
		0.392208	2.66453		OHC											0.196732	1.40855		OHC
		0.388903	0		OHC			image 7	0.334452	1.7496	HA	OHC				0.282113	1.60492	HA	OHC
		0.365505	2.57328		OHC				0.425391	1.15393	HA	OHC				0.172683	1.5965		OHC
		0.413388	-1.15212		OHC				0.293906	1.49343	HA	OHC				0.202717	1.9646		OHC
		0.392936	2.66337		OHC				0.37818	1.6477	HA	OHC				0.156511	1.58469	HA	OHC
		0.376131	0.685743		OHC				0.342877	3.09043	HA	OHC				0.163272	1.7694		OHC
		0.366766	3.38352		OHC				0.415504	1.48142	HA	OHC				0.216182	1.70442	HA	OHC
		0.367208	-0.00687		OHC			HA + = 8 OHCs, 2 IHCs	0.400738	1.69806	HA	OHC				0.175957	1.55866		OHC
		0.413797	0.345389		OHC			HA -ve = 17 OHCs, 5 IHCs	0.385002	1.67191	HA	OHC				0.23048	1.53095		IHC
		0.313839	-0.26054		OHC				0.420095	2.29132	HA	IHC				0.174099	1.54626		IHC
		0.408941	2.31789		IHC				0.459931	1.09146	HA	IHC				0.252021	1.32826		IHC
		0.441714	2.23994		IHC				0.437759	1.53231		OHC				0.197293	1.34604		IHC
		0.389359	1.65322		IHC				0.416171	1.91263		OHC				0.170686	1.14792		IHC
		0.396345	1.24445		IHC				0.376008	1.46581		OHC				0.263999	1.60678		IHC
		0.395785	2.18544		IHC				0.307147	3.0107		OHC				0.142102	1.74164		IHC
		0.445044	2.10622		IHC				0.331417	2.85779		OHC				0.246156	1.39813		IHC
		0.383616	1.248		IHC				0.411814	0.245387		OHC				0.203165	1.61878		IHC
		7.02213	0.685131		IHC				0.369142	-0.48621		OHC				0.155942	0.918833		IHC
		0.370841	2.50658		IHC				0.360246	0.68231		OHC				0.158651	2.17814		IHC
									0.359762	0.538815		OHC				0.147309	1.61866		IHC
									0.368707	1.50193		OHC
									0.364992	1.31536		OHC
									0.431962	1.65053		OHC
									0.390199	1.81254		OHC
									0.483335	2.56439		OHC
									0.385651	1.68387		OHC
									0.370856	1.50511		OHC
									0.384287	1.67352		OHC
									0.482944	2.07746		IHC
									0.439595	0.89752		IHC
									0.421077	1.95698		IHC
									0.409343	1.73558		IHC
									0.470728	2.19607		IHC
