# Supplementary material for: Role of Pcdh15 in the development of intrinsic polarity of inner ear hair cells
Source: PLoS Genet. 2025 Aug 13;21(8):e1011825. doi: 10.1371/journal.pgen.1011825 (PMC12370195; doi:10.1371/journal.pgen.1011825)
Supplement: S1 Script — (PY) [file pgen.1011825.s012.py]

import numpy as np	#for making arrays
import matplotlib.pyplot as plt	#for plotting

#open input data file to read 
fin = open("input_data.csv")

#creating empty lists to load co-ordinates
x1,x2,y1,y2,d1,d2,K,dm = [],[],[],[],[],[],[],[]

#read only one line (first line) and load table headings
headerline = fin.readline() 
#separating column names from "," separated file
data_order = [header.strip() for header in headerline.split(",")]
#print (data_order)

#reading file from second line and loading data
celltype = []
for line in fin:
	line = line.strip()
	if line.startswith(("#","N","S")): continue # skip header line 1
	if line == "": continue	# skip empty line
	a=line.split(",") 
	celltype.append(tuple(a[18:]))
	a=np.float_(a[:17])
	x1.append(a[1:3])
	x2.append(a[3:5])
	y1.append(a[5:7])
	y2.append(a[7:9])
	K.append(a[9:11])
	d1.append(a[11:13])
	d2.append(a[13:15])
	dm.append(a[15:17])
fin.close()

x1,x2,y1,y2,d1,d2,K = np.float_(x1),np.float_(x2),np.float_(y1),np.float_(y2),np.float_(d1),np.float_(d2),np.float_(K)
dm = np.float_(dm)

#cell axis vectors
x1x2 = x2-x1
y1y2 = y2-y1


#checking for axes being orthogonal
#check_axis_orthog = np.zeros(len(x1))
#for i in range(len(x1)): check_axis_orthog[i] = np.dot(x1x2[i],y1y2[i])
#plt.plot(check_axis_orthog); plt.show()

def mag(A): return np.sum(np.float_(A)**2)**0.5
def intersection (A,B,C,D):
	""" 
		this part is commented out and not part of the code
		this just describes how intersction was calculated
		x1,x2,y1,y2
		Y-x1[1] = (x2[1]-x1[1])*(X-x1[0])/(x2[0]-x1[0])
				= (X-x1[0]) * x1x2[1] / x1x2[0]
				= X*xdiv - x1[0]*xdiv
		Y-y1[1] = (y2[1]-y1[1])*(X-y1[0])/(y2[0]-y1[0])
				= (X-y1[0]) * y1y2[1] / y1y2[0]
				= X*ydiv - y1[0]*ydiv
		-----------------------------------------------
		y1[1]-x1[1]= y1[0]*ydiv - x1[0]*xdiv - X*(ydiv-xdiv) 
		X = (y1[0]*ydiv - x1[0]*xdiv - y1[1] + x[1])/(ydiv-xdiv)
		Y = X*xdiv - x1[0]*xdiv
		Y = X*xdiv - y1[0]*ydiv

	xdiv = x1x2[i][1]/x1x2[i][0]
	ydiv = y1y2[i][1]/y1y2[i][0]
	O[i][0] = (y1[i][0]*ydiv - x1[i][0]*xdiv + x1[i][1] - y1[i][1]) / (ydiv-xdiv)
	O[i][1] = (O[i][0]-x1[i][0])*xdiv + x1[i][1]
	O[i][1] == (O[i][0]-y1[i][0])*ydiv + y1[i][1]
	"""

	cent_O = np.zeros(2)
	AB,CD = B-A,D-C
	div_AB = AB[1]/AB[0]
	if CD[0] == 0:
		assert C[0] == D[0]
		cent_O[0] = C[0]
		cent_O[1] = (cent_O[0]-A[0])*div_AB + A[1]
	else:
		div_CD = CD[1]/CD[0]
		cent_O[0] = (C[0]*div_CD - A[0]*div_AB + A[1] - C[1]) / (div_CD-div_AB)
		cent_O[1] = (cent_O[0]-A[0])*div_AB + A[1]
		assert np.round(cent_O[1],3) == np.round((cent_O[0]-C[0])*div_CD + C[1],3)
	return cent_O

O = np.zeros((len(y1),2))

#___testing intersection code___
#print (intersection(np.float_([0,0]),np.float_([2,2]),np.float_([2,0]),np.float_([0,2])));exit()
#print (intersection(np.float_([0,0]),np.float_([2,2]),np.float_([0,0]),np.float_([4,7])));exit()
#print (intersection(np.float_([7,7]),np.float_([1,1]),np.float_([4,0]),np.float_([5,0])));exit()
#____________#

for i in range(len(y1)): 
	O[i] = intersection(x1[i],x2[i],y1[i],y2[i])
	#checking if the determined intersection is correct 
	assert 1.0==np.round(np.dot(y2[i]-O[i],y1y2[i])/(mag(y2[i]-O[i])*mag(y1y2[i])),3) and 1.0==np.round(np.dot(x2[i]-O[i],x1x2[i])/(mag(x2[i]-O[i])*mag(x1x2[i])),3)

#determining vectors
OD = dm-O
OK = K-O
OY = y2-O
OX = x1-O
#creating empty arrays to load values
alpha = np.zeros(len(OK))
theta = np.zeros(len(OD))
#creating empty arrays for complementry angle
#this will be used to determine sign (+/-)
comp_alpha = np.zeros(len(OK))
comp_theta = np.zeros(len(OK))
for i in range(len(OK)): 
	#cosine of angles
	alpha[i] = np.dot(OK[i],OY[i])/(mag(OK[i])*mag(OY[i]))
	theta[i] = np.dot(OD[i],OY[i])/(mag(OD[i])*mag(OY[i]))
	comp_alpha[i] = np.dot(OK[i],OX[i])/(mag(OK[i])*mag(OX[i]))
	comp_theta[i] = np.dot(OD[i],OX[i])/(mag(OD[i])*mag(OX[i]))
#cos inverse to determine angles and then converting to deg 
alpha = np.arccos(alpha)*180/np.pi
theta = np.arccos(theta)*180/np.pi
#converting to (+1 or -1)
comp_alpha = comp_alpha/np.abs(comp_alpha)
comp_theta = comp_theta/np.abs(comp_theta)
assert (np.sum(np.abs(comp_theta))==len(theta))
assert (np.sum(np.abs(comp_alpha))==len(alpha))
#multiplying angle with +1 or -1
alpha = alpha*comp_alpha
theta = theta*comp_theta

colortype = {"WT":"blue","Homo":"green"}
type_set = set([a[0] for a in celltype])
for type in type_set:
	L = np.float_(list(range(-180,180,5)))
	plt.plot(L,L*0,color="black")
	plt.plot(L*0,L,color="black")
	for mutant in colortype:
		A = np.float_([alpha[i] for i in range(len(alpha)) if celltype[i]==(type,mutant)])
		T = np.float_([theta[i] for i in range(len(theta)) if celltype[i]==(type,mutant)])
		plt.scatter(A,T,color=colortype[mutant])
		R = np.corrcoef(A,T)
		assert np.round(R[0][1],4) == np.round(R[1][0],4)
		R = np.round(R[0][1],4)
		print (type,mutant,R)
		plt.plot(L,L*R,color=colortype[mutant],linestyle="--")
	plt.xlim([-180,180])
	plt.ylim([-180,180])
	plt.ylabel("Theta")
	plt.xlabel("Alpha")
	plt.title(type)
	#plt.show()
	plt.savefig(type+".svg")
	plt.close()


Xw,Yw = [],[]
Xh,Yh = [],[]
Tw,Th = [],[]
marker_type = {"IHC":"o","OHC3":"p","OHC2":"s","OHC1":"^"}
for i in range(len(alpha)):
	if "WT" in celltype[i]:
		Xw.append(alpha[i])
		Yw.append(theta[i])
		Tw.append(marker_type[celltype[i][0]])
	else:
		Xh.append(alpha[i])
		Yh.append(theta[i])
		Th.append(marker_type[celltype[i][0]])
Xw = np.float_(Xw)
Yw = np.float_(Yw)
Xh = np.float_(Xh)
Yh = np.float_(Yh)	
Rw = np.round(np.corrcoef(Xw,Yw)[0][1],4)
Rh = np.round(np.corrcoef(Xh,Yh)[0][1],4)
#Rw = np.round(np.corrcoef(Xw,Yw),4)
#Rh = np.round(np.corrcoef(Xh,Yh),4)
print (Xw.shape,Yw.shape)
print ("WT",Rw)
#exit()
print ("Homo",Rh)
for i in range(len(Tw)): plt.scatter(Xw[i],Yw[i],marker=Tw[i],color=colortype["WT"])
for i in range(len(Th)): plt.scatter(Xh[i],Yh[i],marker=Th[i],color=colortype["Homo"])
plt.xlim([-180,180])
plt.ylim([-180,180])
plt.ylabel("Theta")
plt.xlabel("Alpha")
L = np.float_(list(range(-180,180,5)))
plt.plot(L,L*0,color="black")
plt.plot(L*0,L,color="black")
plt.plot(L,L*Rw,color=colortype["WT"],linestyle="--")
plt.plot(L,L*Rh,color=colortype["Homo"],linestyle="--")
#plt.show()
plt.savefig("All.svg")
plt.close()


""" __ONLY FOR TESTING_ """
#just plotting the values 
for i in range(len(x1)):
	continue
	if alpha[i] < -45 and colortype[i]=="blue":
		print (i+1)
		print (x1[i],x2[i])
		print (y1[i],y2[i])
		plt.scatter( K[i][0], K[i][1])
		plt.scatter(x1[i][0],x1[i][1],color="red")
		plt.scatter(x2[i][0],x2[i][1],color="red")
		plt.scatter(y1[i][0],y1[i][1],color="red")
		plt.scatter(y2[i][0],y2[i][1],color="red")
		plt.scatter(d1[i][0],d1[i][1],color="green")
		plt.scatter(d2[i][0],d2[i][1],color="green")
		plt.scatter(dm[i][0],dm[i][1],color="green")
		plt.show()
""" """
